# Supplementary material for: Unveiling the High Diversity of Clones and Antimicrobial Resistance Genes in Escherichia coli Originating from ST10 across Different Ecological Niches
Source: Antibiotics (Basel). 2024 Aug 6;13(8):737. doi: 10.3390/antibiotics13080737 (PMC11350709; doi:10.3390/antibiotics13080737)
Supplement: Supplementary file 1 [file antibiotics-13-00737-s001.zip]

Archive with 2 entries (2 files):
- Table S1.final.xlsx
- Table S2.xlsx
