# Supplementary material for: Unveiling the High Diversity of Clones and Antimicrobial Resistance Genes in Escherichia coli Originating from ST10 across Different Ecological Niches
Source: Antibiotics (Basel). 2024 Aug 6;13(8):737. doi: 10.3390/antibiotics13080737 (PMC11350709; doi:10.3390/antibiotics13080737)
Supplement: Supplementary file 1 [file antibiotics-13-00737-s001.zip › Table S1.final.xlsx]

## Sheet: Table S1
Assembly	Strain	Host	Isolation source	Collection date	Serovar	MLST	cgST	SNP cluster	AMR Genotype	Predicted AMR class	Plasmid	Virulence genotypes	Stress genotypes	Biofilm genes
ERR1622878		Poultry/farmer	Environment		O125:H16	6791	31870		aadA5_
ERR2204726		Homo sapiens	Environment		O89:H10	744	61634	PDS000081966.3	aadA5_ aph(3'')-Ib_ aph(3')-Ia_ aph(6)-Id_ blaTEM-1B_ catA1_ dfrA17_ gyrA (D87N)_ gyrA (S83L)_ mph(A)_ parC (A56T)_ parC (S80I)_ qacE_ sul1_ sul2_ tet(B)	Spectinomycin_ Streptomycin_ Neomycin_ Kanamycin_ Lividomycin_ Paromomycin_ Ribostamycin_ Amoxicillin_ Ampicillin_ Cephalothin_ Piperacillin_ Ticarcillin_ Chloramphenicol_ Trimethoprim_ Nalidixic acid
GCA_002459555.1	MOD1-EC1706	Homo sapiens	feces		O15:H4	31	24723	PDS000079225.1	ant(3'')-Ia_ blaTEM-1C_ catA1_ dfrA1_ qacE_ sul1_ tet(A)	Streptomycin_ Amoxicillin_ Ampicillin_ Cephalothin_ Piperacillin_ Ticarcillin_ Chloramphenicol_ Trimethoprim_ Benzylkonium Chloride_ Ethidium Bromide_ Chlorhexidine_ Cetylpyridinium Chloride_ Sulfamethoxazole_ Doxycycline_ Tetracycline	IncFIB(AP001918)_ IncFII(pRSB107)	aap_aar_aggA_aggB_aggC_aggD_astA_capU_eilA_fdeC_iucA_iucB_iucC_iucD_iutA_lpfA_sinH_sslE_ybtP_ybtQ	ariR_emrE_merA_merC_merD_merE_merP_merR_merT_qacEdelta1	BdcA_CsgC_CsgG_EcpB_LsrF_LsrG_LsrK_LsrR_McbR/YncC_PgaB_RcdA_SdiA_YmgB_
GCA_002461715.1	MOD1-EC1383	Homo sapiens	feces	1983	O111:H9	381	141057		None	-	None	capU_eae_espA_espB_espF_espK_espX1_fdeC_iha_iss_iucA_iucB_iucC_iucD_iutA_lpfA_sslE_tir_ybtP_ybtQ	ariR_emrE_terD_terW_terZ	BdcA_CsgC_CsgG_EcpB_EcpD_LsrF_LsrG_LsrK_LsrR_McbR/YncC_PgaB_RcdA_SdiA_YmgB_bscg_
GCA_002509785.1	MOD1-EC1699	Homo sapiens	feces	1982	O142:H21	6851	32660		ant(3'')-Ia_ aph(3'')-Ib_ aph(3')-Ia_ aph(6)-Id_ catA1_ qacE_ sul1_ sul2_ tet(B)	Streptomycin_ Neomycin_ Kanamycin_ Lividomycin_ Paromomycin_ Ribostamycin_ Chloramphenicol_ Benzylkonium Chloride_ Ethidium Bromide_ Chlorhexidine_ Cetylpyridinium Chloride_ Sulfamethoxazole_ Doxycycline_ Tetracycline_ Minocycline	IncFIB(H89-PhagePlasmid)_ IncFIB(pB171)	bfpA_cif_eae_espA_espB_espC_espF_espJ_fdeC_nleB2_perA_sinH_sslE_tir	ariR_merA_merC_merD_merE_merP_merR_merT_qacEdelta1	BdcA_CsgC_CsgG_EcpB_EcpD_LsrF_LsrG_LsrR_McbR/YncC_PgaB_RcdA_SdiA_YmgB_bscg_
GCA_002761795.1	ECA1	alpaca	feces	2015	O26:H11	21	5856		None	-	None	astA_cif_eae_efa1_espA_espB_espF_espJ_espK_espX1_fdeC_iha_iss_iucA_iucB_iucC_iucD_iutA_lpfA_nleA_nleA_nleB_stxA1a_stxB1a_tccP_tir_ybtP_ybtQ	ariR_terD_terW_terZ	BdcA_CsgC_CsgG_EcpB_EcpD_LsrF_LsrG_LsrR_McbR/YncC_PgaB_RcdA_SdiA_YmgB_bscg_
GCA_002761805.1	ECB1	alpaca	feces	2015	O76:H2	301	106203		blaTEM-1A_ qnrB19	Amoxicillin_ Ampicillin_ Cephalothin_ Piperacillin_ Ticarcillin_ Ciprofloxacin	Col(pHAD28)	eae_espA_espF_espX1_etpD_nleA_nleB2_tir		Ag43_BdcA_CsgC_CsgG_EcpB_LsrF_LsrG_LsrK_LsrR_McbR/YncC_RcdA_SdiA_YmgB_bscg_
GCA_002834345.1	2ECMBL	Homo sapiens	urine	2017	-:H51	155	81720		aac(3)-IIa_ aac(6')-Ian_ aac(6')-Ib-cr_ aac(6')-Ib-cr_ aadA1_ aadA8_ aph(3'')-Ib_ aph(3')-Ia_ aph(6)-Id_ ARR-3_ blaNDM-1_ blaOXA-1_ blaPER-2_ blaTEM-1B_ catB3_ cmlA1_ dfrA6_ gyrA (D87N)_ gyrA (S83L)_ parC (S80I)_ qacE_ qnrVC1_ sitABCD_ sul1_ sul2_ sul3_ tet(A)	Gentamicin_ Tobramycin_ Dibekacin_ Amikacin_ Sisomicin_ Netilmicin_ Fluoroquinolone_ Ciprofloxacin_ Spectinomycin_ Streptomycin_ Neomycin_ Kanamycin_ Lividomycin_ Paromomycin_ Ribostamycin_ Rifampicin_ Amoxicillin_ Amoxicillin+Clavulanic acid_ Ampicillin_ Ampicillin+Clavulanic acid_ Cefepime_ Cefixime_ Cefotaxime_ Cefoxitin_ Ceftazidime_ Ertapenem_ Imipenem_ Meropenem_ Piperacillin_ Piperacillin+…
GCA_006007855.1	MF05	Environment	residual waters from oxidation lagoon	2015	O16:H48	10	1615	PDS000104578.19	None	-	None	sslE	ariR_emrE	Ag43_BdcA_CsgC_CsgG_EcpB_EcpD_FimA_LsrF_LsrG_LsrK_LsrR_McbR/YncC_PgaB_RcdA_SdiA_YmgB_bscg_
GCA_008370635.1	ECOSOCR1	Homo sapiens	sputum sample	2017	O82:H8	101	110665	PDS000050608.1	blaCTX-M-8_ mcr-1.1	Amoxicillin_ Ampicillin_ Aztreonam_ Cefepime_ Cefotaxime_ Ceftazidime_ Ceftriaxone_ Piperacillin_ Ticarcillin_ Colistin	IncI1-I(Alpha)_ IncX4	espX1_fdeC_focG_iroB_iroC_iroD_iroE_iroN_lpfA_mchB_mchF_sfaF_ybtP_ybtQ	ariR_emrE	BdcA_CsgC_CsgG_EcpB_EcpD_FimA_LsrF_LsrG_LsrK_LsrR_McbR/YncC_RcdA_SdiA_YmgB_bscg_
GCA_012153725.1	120.049	Alpaca	Alpaca	2012	-:H19	1167	69944		None	-	None	bmaE_espX1_f17a_f17g_fdeC_ireA_iss_lpfA_mchB_mchF_sslE_stxA1c_stxB1c_subA_subB	emrE	BdcA_CsgC_CsgG_EcpB_EcpD_LsrF_LsrG_LsrK_LsrR_McbR/YncC_RcdA_SdiA_YmgB_bscg_
GCA_013065665.1	120.048	alpaca	Alpaca	2012	O8:H49	111	69939		None	-	None	astA_espX1_fdeC_iss_lpfA_sslE	ariR_emrE	BdcA_CsgC_CsgG_EcpB_EcpD_LsrF_LsrG_LsrK_LsrR_McbR/YncC_RcdA_SdiA_YmgB_bscg_
GCA_013069585.1	120.043	alpaca	Alpaca	2012	O3:H19	201	68560		None	-	IncFIB(AP001918)_ IncFIC(FII)	espX1_fdeC_iss_lpfA_sslE	ariR_emrE	BdcA_CsgC_CsgG_LsrF_LsrG_LsrK_LsrR_McbR/YncC_PgaB_RcdA_SdiA_bscg_
GCA_013069655.1	120.042	alpaca	Alpaca	2012	O8:H49	111	68561		None	-	None	espX1_fdeC_lpfA_sslE	ariR_emrE	CsgC_CsgG_EcpB_LsrF_LsrG_LsrK_LsrR_McbR/YncC_PgaB_RcdA_SdiA_YmgB_bscg_
GCA_013073485.1	P0073V1	Homo sapiens	stool	2019	O92:H33	34	6866	PDS000062665.1	aph(3'')-Ib_ aph(6)-Id_ blaTEM-1B_ dfrA8_ sul2_ tet(B)	Streptomycin_ Amoxicillin_ Ampicillin_ Cephalothin_ Piperacillin_ Ticarcillin_ Trimethoprim_ Sulfamethoxazole_ Doxycycline_ Tetracycline_ Minocycline	IncFIB(pB171)	aaiC_aap_aar_aatA_aggA_aggB_aggC_aggD_aggR_espX1_fdeC_iha_iucA_iucB_iucC_iucD_iutA_mchB_mchF_pic_sat_ybtP_ybtQ	ariR_terD_terW_terZ	BdcA_CsgC_CsgG_LsrF_LsrG_LsrK_LsrR_McbR/YncC_RcdA_SdiA_bscg_
GCA_013073745.1	P677V1	Homo sapiens	stool	2019	O175:H27	200	37277		aph(3'')-Ib_ aph(6)-Id_ blaTEM-1B_ dfrA8_ sul2	Streptomycin_ Amoxicillin_ Ampicillin_ Cephalothin_ Piperacillin_ Ticarcillin_ Trimethoprim_ Sulfamethoxazole	Col(BS512)	aafA_aafB_aafC_aafD_aaiC_aap_aar_aatA_aggR_capU_espX1_fdeC_iha_lpfA_mchB_mchF_pet_pic_sslE_ybtP_ybtQ	ariR_emrE_terD_terW_terZ	BdcA_CsgC_CsgG_EcpB_EcpD_LsrF_LsrG_LsrK_LsrR_McbR/YncC_PgaB_RcdA_SdiA_YmgB_bscg_
GCA_013073765.1	P433V1	Homo sapiens	stool	2019	O99:H4	10	97188		aph(3'')-Ib_ aph(6)-Id_ blaTEM-1B_ dfrA7_ qacE_ sul1_ sul2_ tet(A)	Streptomycin_ Amoxicillin_ Ampicillin_ Cephalothin_ Piperacillin_ Ticarcillin_ Trimethoprim_ Benzylkonium Chloride_ Ethidium Bromide_ Chlorhexidine_ Cetylpyridinium Chloride_ Sulfamethoxazole_ Doxycycline_ Tetracycline	IncFIB(pB171)_ IncFII(pRSB107)	aaiC_aap_aatA_agg4A_agg4D_aggR_capU_fdeC_hlyA-alpha_iha_mchB_mchF_pic_sepA_ybtP_ybtQ	ariR_emrE_merA_merC_merD_merE_merP_merR_merT_qacEdelta1	CsgC_CsgG_EcpB_RcdA_SdiA_YmgB_bscg_
GCA_013073785.1	P415V1	Homo sapiens	stool	2019	O3:H2	10	88876		aph(3'')-Ib_ aph(6)-Id_ blaTEM-1B_ catA1_ dfrA7_ qacE_ sul1_ sul2_ tet(A)	Streptomycin_ Amoxicillin_ Ampicillin_ Cephalothin_ Piperacillin_ Ticarcillin_ Chloramphenicol_ Trimethoprim_ Benzylkonium Chloride_ Ethidium Bromide_ Chlorhexidine_ Cetylpyridinium Chloride_ Sulfamethoxazole_ Doxycycline_ Tetracycline	Col(BS512)_ IncFII(pRSB107)_ IncQ1	aaiC_aap_aar_aatA_agg3B_agg3C_agg3D_agg5A_aggR_astA_espI_fdeC_hlyA-alpha_iha_iss_iucA_iucB_iucC_iucD_iutA_papC_papF_papG-II_papH_pic_sat_ybtP_ybtQ	ariR_emrE_merA_merC_merD_merE_merP_merR_merT_qacEdelta1	BdcA_CsgC_CsgG_EcpB_LsrF_LsrG_LsrK_LsrR_McbR/YncC_RcdA_SdiA_YmgB_bscg_
GCA_013073795.1	P109V1	Homo sapiens	stool	2019	O175:H27	200	37277		aph(3'')-Ib_ aph(6)-Id_ blaTEM-1B_ dfrA8_ sul2	Streptomycin_ Amoxicillin_ Ampicillin_ Cephalothin_ Piperacillin_ Ticarcillin_ Trimethoprim_ Sulfamethoxazole	None	aafA_aafB_aafC_aafD_aaiC_aap_aar_aatA_aggR_capU_espX1_fdeC_iha_lpfA_mchB_mchF_pet_pic_sslE_ybtP_ybtQ	ariR_emrE_terD_terW_terZ	BdcA_CsgC_CsgG_EcpB_EcpD_LsrF_LsrG_LsrK_LsrR_McbR/YncC_PgaB_RcdA_SdiA_YmgB_bscg_
GCA_013073815.1	P307V4	Homo sapiens	stool	2019	O126:H27	7425	46946	PDS000062664.1	aadA1_ aph(3'')-Ib_ aph(6)-Id_ dfrA1_ sul2_ tet(B)	Spectinomycin_ Streptomycin_ Trimethoprim_ Sulfamethoxazole_ Doxycycline_ Tetracycline_ Minocycline	IncFII(pRSB107)	aap_aar_aatA_agg3B_agg3C_agg3D_agg5A_aggR_eilA_fdeC_iss_sinH_sslE_ybtP_ybtQ	ariR_emrE	Ag43_BdcA_CsgC_CsgG_EcpB_EcpD_FimA_LsrF_LsrG_LsrK_LsrR_McbR/YncC_PgaB_RcdA_SdiA_YmgB_bscg_
GCA_013423945.1	PE01_665	Homo sapiens	stool	2018	O99:H10	-	141785		blaTEM-1B_ mph(A)	Amoxicillin_ Ampicillin_ Cephalothin_ Piperacillin_ Ticarcillin_ Erythromycin_ Azithromycin_ Spiramycin_ Telithromycin	IncFIB(AP001918)_ IncFII(pRSB107)	aap_aar_aatA_aggA_aggB_aggC_espX1_fdeC	ariR_emrE	BdcA_CsgC_CsgG_EcpB_EcpD_LsrF_LsrG_LsrK_LsrR_McbR/YncC_PgaB_RcdA_SdiA_YmgB_bscg_
GCA_013423985.1	PE01_664	Homo sapiens	stool	2018	O9:H30	540	141786		aadA1_ blaOXA-1_ blaTEM-1B_ qacE_ sul1	Spectinomycin_ Streptomycin_ Amoxicillin_ Amoxicillin+Clavulanic acid_ Ampicillin_ Ampicillin+Clavulanic acid_ Cefepime_ Piperacillin_ Piperacillin+Tazobactam_ Cephalothin_ Ticarcillin_ Benzylkonium Chloride_ Ethidium Bromide_ Chlorhexidine_ Cetylpyridinium Chloride_ Sulfamethoxazole	IncY	espX1_fdeC	ariR_clpK_emrE_hdeD-GI_hsp20_kefB-GI_merA_merC_merD_merE_merP_merR_merT_psi-GI_qacEdelta1_shsP_trxLHR_yfdX1_yfdX2	AafA_AafB_Ag43_BdcA_CsgC_CsgG_EcpB_LsrF_LsrG_LsrK_LsrR_McbR/YncC_RcdA_SdiA_YmgB_bscg_
GCA_013423995.1	PE01_624	Gallus gallus domesticus	gut	2019	O8:H25	4138	142153		qnrB19_ sitABCD_ tet(A)	Ciprofloxacin_ Hydrogen peroxide_ Doxycycline_ Tetracycline	Col(pHAD28)_ IncFIB(AP001918)	cvaC_espX1_fdeC_iroB_iroC_iroD_iroE_iroN_iss_lpfA_mchF_sslE_ybtP_ybtQ		BdcA_CsgC_CsgG_EcpB_EcpD_LsrF_LsrG_LsrK_LsrR_McbR/YncC_PgaB_RcdA_SdiA_YmgB_bscg_
GCA_013424005.1	PE01_666	Homo sapiens	stool	2018	O77/O17/O44/O106:H18	394	141784		aph(3'')-Ib_ aph(6)-Id_ blaTEM-1B_ catA1_ dfrA14_ mph(A)_ qnrB19_ sitABCD_ sul2_ tet(B)	Streptomycin_ Amoxicillin_ Ampicillin_ Cephalothin_ Piperacillin_ Ticarcillin_ Chloramphenicol_ Trimethoprim_ Erythromycin_ Azithromycin_ Spiramycin_ Telithromycin_ Ciprofloxacin_ Hydrogen peroxide_ Sulfamethoxazole_ Doxycycline_ Tetracycline_ Minocycline	Col(pHAD28)_ IncFIA_ IncFIB(AP001918)_ IncFII(pHN7A8)_ IncFII(pRSB107)_ IncQ1	aap_air_astA_cnf3_eatA_eilA_espX1_fdeC_iss_iucA_iucB_iucC_iucD_iutA_lpfA_sinH_sslE	ariR_arsD_merA_merC_merD_merE_merP_merR_merT	BdcA_CsgC_CsgG_EcpB_EcpD_FimA_LsrF_LsrG_LsrK_LsrR_McbR/YncC_PgaB_RcdA_SdiA_YmgB_bscg_
GCA_013424045.1	PE01_667	Homo sapiens	stool	2018	-:H21	10	141860		blaTEM-1A_ dfrA12_ qacE_ sul1	Amoxicillin_ Ampicillin_ Cephalothin_ Piperacillin_ Ticarcillin_ Trimethoprim_ Benzylkonium Chloride_ Ethidium Bromide_ Chlorhexidine_ Cetylpyridinium Chloride_ Sulfamethoxazole	IncI1-I(Alpha)	espX1_fdeC_ybtP_ybtQ	merR_merT_qacEdelta1	BdcA_CsgC_CsgG_EcpB_EcpD_FimA_LsrF_LsrG_LsrK_LsrR_McbR/YncC_PgaB_RcdA_SdiA_YmgB_bscg_
GCA_013424065.1	PE01_622	Gallus gallus domesticus	gut	2019	O8:H7	1308	142156		gyrA (S83A)_ tet(C)	Nalidixic acid_ Ciprofloxacin_ Doxycycline_ Tetracycline	None	astA_espX1_etpD_fdeC_lpfA_sslE	ariR_emrE	BdcA_CsgC_CsgG_EcpB_EcpD_LsrF_LsrG_LsrK_LsrR_McbR/YncC_PgaB_RcdA_SdiA_YmgB_bscg_
GCA_013424085.1	PE01_659	Homo sapiens	stool	2018	O81:H27	10	141792		blaTEM-1B	Amoxicillin_ Ampicillin_ Cephalothin_ Piperacillin_ Ticarcillin	None	espX1_fdeC_iha_ireA_iss_iucA_iucB_iucC_iucD_iutA_mchB_mchF_sigA_sslE	ariR_emrE_terD_terW_terZ	BdcA_CsgC_CsgG_EcpB_EcpD_LsrF_LsrG_LsrK_LsrR_McbR/YncC_RcdA_SdiA_YmgB_bscg_
GCA_013424095.1	PE01_661	Homo sapiens	stool	2018	O12:H4	10	141789		gyrA (S83L)_ qnrB19	Nalidixic acid_ Ciprofloxacin	Col(pHAD28)_ Col8282	espX1_fdeC_iss_iucA_iucB_iucC_iucD_iutA_sat_senB_sslE_ybtP_ybtQ	emrE	Ag43_BdcA_CsgC_CsgG_EcpB_EcpD_LsrF_LsrG_LsrK_LsrR_McbR/YncC_RcdA_SdiA_YmgB_bscg_
GCA_013424105.1	PE01_662	Homo sapiens	stool	2018	O29:H4	11241	141787		gyrA (S83L)_ tet(A)	Nalidixic acid_ Ciprofloxacin_ Doxycycline_ Tetracycline	None	espX1_fdeC_iha_ireA_iucA_iucB_iucC_iucD_iutA_mchB_mchF_sigA_ybtP_ybtQ	emrE_pcoA_pcoB_pcoC_pcoD_pcoE_pcoR_pcoS_terD_terW_terZ	Ag43_BdcA_CsgC_CsgG_EcpD_LsrF_LsrK_LsrR_McbR/YncC_RcdA_SdiA_YmgB_bscg_
GCA_013424115.1	PE01_660	Homo sapiens	stool	2018	O35:H51	-	141790		ant(3'')-Ia_ gyrA (D87N)_ gyrA (S83L)_ parC (S80I)_ sul3_ tet(A)	Streptomycin_ Nalidixic acid
GCA_013424145.1	PE01_656	Homo sapiens	stool	2018	O81:H27	10909	141795		aph(3'')-Ib_ aph(6)-Id_ dfrA14_ sul2_ tet(A)	Streptomycin_ Trimethoprim_ Sulfamethoxazole_ Doxycycline_ Tetracycline	Col(MP18)_ Col(MP18)	capU_ibeA_iha_iha_ireA_iucA_iucB_iucC_iucD_iutA_lpfA_sigA_sslE_ybtP_ybtQ	ariR	BdcA_CsgC_CsgG_EcpB_EcpD_FimA_LsrF_LsrG_McbR/YncC_PgaB_RcdA_SdiA_YmgB_bscg_
GCA_013424185.1	PE01_644	Homo sapiens	stool	2018	O29:H4	10	141793		None	-	None	espX1_fdeC_iha_ireA_iss_iucA_iucB_iucC_iucD_iutA_papA_sat_sigA_sslE_ybtP_ybtQ	ariR_emrE	BdcA_CsgC_CsgG_EcpB_EcpD_LsrF_LsrG_LsrK_LsrR_McbR/YncC_RcdA_SdiA_YmgB_bscg_
GCA_013424195.1	PE01_649	Homo sapiens	stool	2018	O7:H4	93	142066		None	-	IncFIB(H89-PhagePlasmid)	espX1_iss_sslE	ariR_emrE	Ag43_BdcA_CsgC_CsgG_EcpB_EcpD_FimA_LsrF_LsrG_LsrK_LsrR_McbR/YncC_PgaB_RcdA_SdiA_YmgB_bscg_
GCA_013424205.1	PE01_647	Homo sapiens	stool	2018	O81:H27	452	142069		aadA1_ blaTEM-1B_ dfrA1	Spectinomycin_ Streptomycin_ Amoxicillin_ Ampicillin_ Cephalothin_ Piperacillin_ Ticarcillin_ Trimethoprim	Col156_ IncB/O/K/Z	capU_iha_iha_ireA_iucA_iucB_iucC_iucD_iutA_lpfA_senB_sigA_sslE_ybtP_ybtQ	ariR_emrE	BdcA_CsgC_CsgG_EcpB_EcpD_LsrF_LsrG_LsrK_LsrR_McbR/YncC_RcdA_SdiA_YmgB_bscg_
GCA_013424245.1	PE01_623	Gallus gallus domesticus	gut	2019	O126:H20	155	142164		pmrB (V161G)_ qnrB19	Colistin_ Ciprofloxacin	Col(pHAD28)_ p0111	espX1_fdeC_lpfA_sslE	ariR	BdcA_CsgC_CsgG_EcpB_EcpD_LsrF_LsrG_LsrK_LsrR_McbR/YncC_PgaB_RcdA_SdiA_YmgB_bscg_
GCA_013424255.1	PE01_657	Homo sapiens	stool	2018	O81:H27	10909	141794		aph(3'')-Ib_ aph(6)-Id_ dfrA14_ sul2_ tet(A)	Streptomycin_ Trimethoprim_ Sulfamethoxazole_ Doxycycline_ Tetracycline	Col(MP18)	capU_ibeA_iha_iha_ireA_iucA_iucB_iucC_iucD_iutA_lpfA_sigA_sslE_ybtP_ybtQ	ariR	BdcA_CsgC_CsgG_EcpD_LsrF_LsrG_LsrK_LsrR_McbR/YncC_PgaB_RcdA_SdiA_bscg_
GCA_013424285.1	PE01_643	Gallus gallus domesticus	gut	2019	-:H48	1567	142163		None	-	IncFIB(AP001918)	air_astA_eilA_espX1_etpD_fdeC_sinH_sslE	ariR_emrE	CsgC_CsgG_EcpB_RcdA_SdiA_YmgB_bscg_
GCA_013424305.1	PE01_645	Homo sapiens	stool	2018	-:H2	10	142074		None	-	ColpVC_ IncFII(29)	fdeC	ariR_emrE	BdcA_CsgC_CsgG_EcpB_EcpD_LsrF_LsrG_LsrK_LsrR_McbR/YncC_PgaB_RcdA_SdiA_YmgB_bscg_
GCA_013424315.1	PE01_642	Gallus gallus domesticus	gut	2019	O8:H11	155	142070		qnrB19	Ciprofloxacin	Col(pHAD28)_ IncFIB(K)_ p0111	espX1_fdeC_lpfA_sslE	ariR	BdcA_CsgC_CsgG_EcpB_LsrF_LsrG_LsrK_LsrR_McbR/YncC_RcdA_SdiA_YmgB_bscg_
GCA_013424325.1	PE01_641	Gallus gallus domesticus	gut	2019	O8:H9	423	142076		dfrA5_ gyrA (S83L)_ sitABCD	Trimethoprim_ Nalidixic acid_ Ciprofloxacin_ Hydrogen peroxide	IncFIB(AP001918)_ IncFII_ IncFII(pHN7A8)	espX1_fdeC_iroB_iroC_iroD_iroE_iroN_iss_iucA_iucB_iucC_iucD_iutA_lpfA_mchF_sslE	ariR_emrE_merA_merC_merD_merE_merP_merR_merT	Ag43_BdcA_CsgC_CsgG_EcpB_EcpD_LsrF_LsrG_LsrK_LsrR_McbR/YncC_PgaB_RcdA_SdiA_YmgB_bscg_
GCA_013424335.1	PE01_355	Homo sapiens	stool	2018	O59:H19	210	141848		tet(A)	Doxycycline_ Tetracycline	None	espX1_fdeC_iha_ireA_iucA_iucB_iucC_iucD_iutA_lpfA_sigA_sslE	ariR_emrE	Ag43_BdcA_CsgC_CsgG_EcpB_EcpD_FimA_LsrF_LsrG_LsrK_LsrR_McbR/YncC_PgaB_RcdA_SdiA_YmgB_bscg_
GCA_013424385.1	PE01_640	Gallus gallus domesticus	gut	2019	O166:H15	349	142073		aph(3'')-Ib_ aph(3')-Ia_ aph(6)-Id_ sul2_ tet(B)	Streptomycin_ Neomycin_ Kanamycin_ Lividomycin_ Paromomycin_ Ribostamycin_ Sulfamethoxazole_ Doxycycline_ Tetracycline_ Minocycline	IncFIB(AP001918)_ IncFII(pHN7A8)	eilA_espX1_iss_mchF_papC_papE_papF_papG-II_sslE	ariR_arsD_emrE	BdcA_CsgC_CsgG_EcpB_FimA_LsrF_LsrG_LsrK_LsrR_McbR/YncC_RcdA_SdiA_YmgB_bscg_
GCA_013424405.1	PE01_637	Gallus gallus domesticus	gut	2019	O8:H7	3580	142079		qnrB19_ tet(A)	Ciprofloxacin_ Doxycycline_ Tetracycline	Col(pHAD28)_ IncFIB(AP001918)_ IncFII(pSE11)	espX1_fdeC_iss_lpfA_sslE	ariR_emrE	BdcA_CsgC_CsgG_LsrF_LsrG_LsrK_LsrR_McbR/YncC_PgaB_RcdA_SdiA_bscg_
GCA_013424415.1	PE01_353	Homo sapiens	stool	2018	O81:H27	452	141850		None	-	Col(MP18)_ Col(MP18)_ Col(MP18)_ Col156_ IncB/O/K/Z_ IncFIB(AP001918)	ibeA_iha_iha_ireA_iucA_iucB_iucC_iucD_iutA_lpfA_senB_sigA_sslE	ariR_emrE	BdcA_CsgC_CsgG_EcpB_EcpD_LsrF_LsrG_LsrK_LsrR_McbR/YncC_RcdA_SdiA_YmgB_bscg_
GCA_013424425.1	PE01_636	Gallus gallus domesticus	gut	2019	O166:H15	349	142078		None	-	IncFIB(AP001918)_ IncFII(pHN7A8)	eilA_espX1_iss_mchF_sslE	ariR_arsD_emrE	BdcA_CsgC_CsgG_EcpB_FimA_LsrF_LsrG_LsrK_LsrR_McbR/YncC_PgaB_RcdA_SdiA_YmgB_bscg_
GCA_013424455.1	PE01_635	Gallus gallus domesticus	gut	2019	O166:H15	349	142081		None	-	IncFIB(AP001918)_ IncFII(pHN7A8)	eilA_espX1_iss_mchF_sslE	ariR_arsD_emrE	BdcA_CsgC_CsgG_EcpB_FimA_LsrF_LsrG_LsrK_LsrR_PgaB_RcdA_SdiA_YmgB_bscg_
GCA_013424485.1	PE01_349	Homo sapiens	stool	2018	O111:H8	11244	141854		aph(6)-Id_ blaTEM-1B_ qnrS1_ sul3_ tet(A)	Streptomycin_ Amoxicillin_ Ampicillin_ Cephalothin_ Piperacillin_ Ticarcillin_ Ciprofloxacin_ Sulfamethoxazole_ Doxycycline_ Tetracycline	Col440II_ IncFIB(AP001918)_ IncX1	bfpA_cif_eae_efa1_espA_espB_espF_espJ_espX1_lpfA_lpfA_nleA_nleB_sslE_tir	ariR	BdcA_CsgC_CsgG_EcpB_LsrF_LsrG_LsrK_LsrR_McbR/YncC_RcdA_SdiA_YmgB_bscg_
GCA_013424505.1	PE01_352	Homo sapiens	stool	2018	-:H4	10	141851	PDS000066084.1	gyrA (S83L)	Nalidixic acid_ Ciprofloxacin	None	fdeC_hlyA-alpha_iha_iroD_iroE_iucA_iucB_iucC_iucD_iutA_sigA_sslE	ariR_emrE	AafB_Ag43_BdcA_CsgC_CsgG_EcpB_EcpD_LsrF_LsrG_LsrK_LsrR_McbR/YncC_PgaB_RcdA_SdiA_YmgB_
GCA_013424515.1	PE01_634	Gallus gallus domesticus	gut	2019	O9:H19	347	142077		aadA1_ cmlA1_ qnrB19_ sul3	Spectinomycin_ Streptomycin_ Chloramphenicol_ Ciprofloxacin_ Sulfamethoxazole	Col(pHAD28)_ Col156_ IncFIB(K)_ p0111	sslE	merR	BdcA_CsgC_CsgG_EcpB_FimA_PgaB_RcdA_SdiA_YmgB_bscg_
GCA_013424535.1	PE01_633	Gallus gallus domesticus	gut	2019	O9:H19	347	142077		aadA1_ cmlA1_ dfrA1_ qnrB19_ sul3	Spectinomycin_ Streptomycin_ Chloramphenicol_ Trimethoprim_ Ciprofloxacin_ Sulfamethoxazole	Col(pHAD28)_ Col156_ IncFIB(K)_ p0111	sslE	merR	BdcA_CsgC_CsgG_EcpB_PgaB_RcdA_SdiA_YmgB_bscg_
GCA_013424545.1	PE01_632	Gallus gallus domesticus	gut	2019	-:H15	349	142155		aph(3'')-Ib_ aph(3')-Ia_ aph(6)-Id_ sul2_ tet(B)	Streptomycin_ Neomycin_ Kanamycin_ Lividomycin_ Paromomycin_ Ribostamycin_ Sulfamethoxazole_ Doxycycline_ Tetracycline_ Minocycline	IncFIB(AP001918)_ IncFII(pHN7A8)	eilA_espX1_iss_mchF_papC_papE_papF_papG-II_sslE	ariR_arsD_emrE	BdcA_CsgC_CsgG_EcpB_LsrF_LsrG_LsrK_LsrR_PgaB_RcdA_SdiA_YmgB_bscg_
GCA_013424585.1	PE01_351	Homo sapiens	stool	2018	-:H27	10	141852		ant(3'')-Ia_ dfrA1_ qacE_ sul1_ tet(A)	Streptomycin_ Trimethoprim_ Benzylkonium Chloride_ Ethidium Bromide_ Chlorhexidine_ Cetylpyridinium Chloride_ Sulfamethoxazole_ Doxycycline_ Tetracycline	None	aap_astA_espX1_fdeC_iha_iucA_iucB_iucC_iucD_iutA_mchB_sslE_ybtP_ybtQ	merA_merC_merD_merE_merP_merR_merT_qacEdelta1	BdcA_CsgC_CsgG_EcpD_LsrF_LsrG_LsrK_LsrR_McbR/YncC_PgaB_RcdA_SdiA_YmgB_bscg_
GCA_013424605.1	PE01_631	Gallus gallus domesticus	gut	2019	O153:H49	155	142159		aph(3'')-Ib_ aph(6)-Id_ floR_ gyrA (D87N)_ gyrA (S83L)_ parC (S80I)_ sul2_ tet(A)	Streptomycin_ Chloramphenicol_ Florfenicol_ Nalidixic acid
GCA_013424615.1	PE01_199	Homo sapiens	stool	2018	O121:H15	8803	81719		qnrB19	Ciprofloxacin	Col(pHAD28)	cif_eae_espA_espB_espC_espF_espJ_fdeC_sinH_sslE_tccP_tir_toxB	ariR	Ag43_BdcA_CsgC_CsgG_EcpB_EcpD_LsrF_LsrG_LsrK_LsrR_McbR/YncC_PgaB_RcdA_SdiA_YmgB_bscg_
GCA_013424625.1	PE01_630	Gallus gallus domesticus	gut	2019	O21:H52	2739	142150		qnrB19	Ciprofloxacin	Col(pHAD28)_ Col156_ p0111	astA_espX1_sslE	ariR	BdcA_CsgC_CsgG_EcpB_EcpD_LsrF_LsrG_LsrK_LsrR_McbR/YncC_PgaB_RcdA_SdiA_YmgB_bscg_
GCA_013424665.1	PE01_629	Gallus gallus domesticus	gut	2019	O21:H52	2739	142150		qnrB19	Ciprofloxacin	Col(pHAD28)_ Col156_ p0111	astA_espX1_sslE	ariR	BdcA_CsgC_CsgG_EcpB_LsrF_LsrG_LsrK_LsrR_McbR/YncC_RcdA_SdiA_YmgB_bscg_
GCA_013424685.1	PE01_628	Gallus gallus domesticus	gut	2019	-:H48	1567	142068		None	-	IncFIB(AP001918)	air_astA_eilA_espX1_etpD_fdeC_sinH_sslE	ariR_emrE	BdcA_CsgC_CsgG_EcpB_EcpD_LsrF_LsrG_LsrK_LsrR_McbR/YncC_PgaB_RcdA_SdiA_YmgB_bscg_
GCA_013424705.1	PE01_388	Gallus gallus domesticus	gut	2018	O15:H18	394	142162		aph(3'')-Ib_ aph(6)-Id_ blaTEM-1B_ dfrA14_ erm(B)_ mph(A)_ qnrB19_ sul2	Streptomycin_ Amoxicillin_ Ampicillin_ Cephalothin_ Piperacillin_ Ticarcillin_ Trimethoprim_ Erythromycin_ Lincomycin_ Clindamycin_ Quinupristin_ Pristinamycin IA_ Virginiamycin S_ Azithromycin_ Spiramycin_ Telithromycin_ Ciprofloxacin_ Sulfamethoxazole	Col(pHAD28)_ IncFIB(AP001918)_ IncFII	air_capU_eilA_espX1_fdeC_iss_lpfA_sinH_sslE_ybtP_ybtQ	ariR_arsD	BdcA_CsgC_CsgG_EcpB_EcpD_LsrF_LsrG_LsrK_LsrR_McbR/YncC_PgaB_RcdA_SdiA_YmgB_bscg_
GCA_013424715.1	PE01_621	Gallus gallus domesticus	gut	2019	-:H48	1567	142163		None	-	IncFIB(AP001918)	astA_eilA_espX1_etpD_fdeC_sinH_sslE	ariR_emrE	BdcA_CsgC_CsgG_EcpB_EcpD_LsrF_LsrG_LsrK_LsrR_McbR/YncC_PgaB_RcdA_SdiA_YmgB_bscg_
GCA_013424725.1	PE01_383	Gallus gallus domesticus	gut	2018	-:H7	2005	142175		None	-	None	espX1_fdeC_lpfA_sslE	ariR	BdcA_CsgC_CsgG_LsrF_LsrG_LsrK_LsrR_McbR/YncC_PgaB_RcdA_SdiA_bscg_
GCA_013424765.1	PE01_376	Gallus gallus domesticus	gut	2018	-:H26	2197	142177		aac(3)-IId_ aadA5_ ant(3'')-Ia_ aph(3'')-Ib_ aph(3')-Ia_ aph(6)-Id_ blaTEM-176_ catA1_ dfrA17_ gyrA (D87N)_ gyrA (S83L)_ mcr-1.1_ mph(A)_ parC (S80I)_ qacE_ sul1_ sul3_ tet(B)	Apramycin_ Gentamicin_ Tobramycin_ Dibekacin_ Netilmicin_ Sisomicin_ Spectinomycin_ Streptomycin_ Kanamycin_ Neomycin_ Unknown Beta-lactam_ Chloramphenicol_ Trimethoprim_ Nalidixic acid
GCA_013424785.1	PE01_374	Gallus gallus domesticus	gut	2018	O8:H11	48	142170		ant(3'')-Ia_ aph(3'')-Ib_ aph(3')-Ia_ aph(3')-IIa_ aph(6)-Id_ blaCTX-M-55_ blaTEM-214_ dfrA14_ fosA3_ gyrA (D87G)_ gyrA (S83L)_ parC (S80I)_ sul3_ tet(A)	Streptomycin_ Kanamycin_ Neomycin_ Amoxicillin_ Ampicillin_ Aztreonam_ Cefepime_ Cefotaxime_ Ceftazidime_ Ceftriaxone_ Piperacillin_ Ticarcillin_ Unknown Beta-lactam_ Trimethoprim_ Fosfomycin_ Nalidixic acid
GCA_013424805.1	PE01_373	Gallus gallus domesticus	gut	2018	O5:H9	155	142166		aadA2_ ant(3'')-Ia_ aph(3')-Ia_ blaTEM-176_ cmlA1_ dfrA12_ floR_ fosA6_ gyrA (D87N)_ gyrA (S83L)_ parC (S80I)_ sul3_ tet(A)	Spectinomycin_ Streptomycin_ Kanamycin_ Neomycin_ Unknown Beta-lactam_ Chloramphenicol_ Trimethoprim_ Florfenicol_ Fosfomycin_ Nalidixic acid
GCA_013424815.1	PE01_371	Gallus gallus domesticus	gut	2018	O148:H30	2334	142178		aadA2_ aph(3'')-Ib_ aph(6)-Id_ dfrA12_ gyrA (S83A)_ qacE_ sul1	Spectinomycin_ Streptomycin_ Trimethoprim_ Nalidixic acid_ Ciprofloxacin_ Benzylkonium Chloride_ Ethidium Bromide_ Chlorhexidine_ Cetylpyridinium Chloride_ Sulfamethoxazole	Col(Ye4449)_ IncFIA_ IncFII_ IncHI2_ IncHI2A	espX1	ariR_qacEdelta1_terD_terW_terZ	CsgG_EcpB_EcpD_LsrF_LsrG_LsrK_LsrR_McbR/YncC_RcdA_SdiA_YmgB_bscg_
GCA_013424825.1	PE01_363	Gallus gallus domesticus	gut	2018	O102:H51	155	142172		aadA1_ aadA2_ aph(3')-IIa_ blaCTX-M-55_ blaTEM-214_ cmlA1_ dfrA12_ floR_ fosA3_ qnrB19_ sitABCD_ sul3_ tet(A)	Spectinomycin_ Streptomycin_ Kanamycin_ Neomycin_ Amoxicillin_ Ampicillin_ Aztreonam_ Cefepime_ Cefotaxime_ Ceftazidime_ Ceftriaxone_ Piperacillin_ Ticarcillin_ Unknown Beta-lactam_ Chloramphenicol_ Trimethoprim_ Florfenicol_ Fosfomycin_ Ciprofloxacin_ Hydrogen peroxide_ Sulfamethoxazole_ Doxycycline_ Tetracycline	Col(pHAD28)_ IncFIA_ IncFIB(AP001918)_ IncFII(pHN7A8)_ IncI1-I(Alpha)_ IncN_ IncN_ IncX1	cvaC_espX1_fdeC_iroB_iroC_iroD_iroE_iroN_iss_iucA_iucB_iucC_iucD_iutA_lpfA_mchF_sslE_tsh	ariR_emrE_qacL	BdcA_CsgC_CsgG_EcpB_EcpD_LsrF_LsrG_LsrK_LsrR_McbR/YncC_PgaB_RcdA_SdiA_YmgB_bscg_
GCA_013424835.1	PE01_368	Gallus gallus domesticus	gut	2018	-:H27	1112	141840		aadA2_ ant(3'')-Ia_ blaCTX-M-55_ blaTEM-214_ cmlA1_ dfrA12_ floR_ fosA3_ lnu(G)_ qacE_ qnrB19_ sul1_ sul2_ tet(B)	Spectinomycin_ Streptomycin_ Amoxicillin_ Ampicillin_ Aztreonam_ Cefepime_ Cefotaxime_ Ceftazidime_ Ceftriaxone_ Piperacillin_ Ticarcillin_ Unknown Beta-lactam_ Chloramphenicol_ Trimethoprim_ Florfenicol_ Fosfomycin_ Lincomycin_ Benzylkonium Chloride_ Ethidium Bromide_ Chlorhexidine_ Cetylpyridinium Chloride_ Ciprofloxacin_ Sulfamethoxazole_ Doxycycline_ Tetracycline_ Minocycline	Col(pHAD28)_ IncFIA_ IncFIB(AP001918)_ IncFII(pHN7A8)	astA_espX1_fdeC_sslE	ariR_emrE_qacEdelta1_qacL_terD_terW_terZ	Ag43_BdcA_CsgC_CsgG_EcpB_EcpD_LsrF_LsrG_LsrK_LsrR_McbR/YncC_RcdA_SdiA_YmgB_bscg_
GCA_013424885.1	PE01_362	Gallus gallus domesticus	gut	2018	-:H12	515	141841		aph(3')-Ia_ blaCTX-M-55_ blaTEM-214_ fosA3_ qnrB19_ tet(A)	Kanamycin_ Neomycin_ Amoxicillin_ Ampicillin_ Aztreonam_ Cefepime_ Cefotaxime_ Ceftazidime_ Ceftriaxone_ Piperacillin_ Ticarcillin_ Unknown Beta-lactam_ Fosfomycin_ Ciprofloxacin_ Doxycycline_ Tetracycline	IncFII(29)_ IncFII(pHN7A8)_ IncX1	astA_capU_espX1_fdeC_ybtP_ybtQ	ariR_arsD_emrE	Ag43_BdcA_CsgC_CsgG_EcpB_EcpD_LsrF_LsrG_LsrK_LsrR_McbR/YncC_PgaB_RcdA_SdiA_YmgB_bscg_
GCA_013424905.1	PE01_359	Homo sapiens	stool	2018	-:H10	11243	141844		blaTEM-1B_ tet(B)	Amoxicillin_ Ampicillin_ Cephalothin_ Piperacillin_ Ticarcillin_ Doxycycline_ Tetracycline_ Minocycline	None	astA_capU_espX1_ybtP_ybtQ	ariR_clpK_hdeD-GI_hsp20_kefB-GI_psi-GI_shsP_trxLHR_yfdX1_yfdX2	BdcA_CsgC_CsgG_EcpB_EcpD_LsrF_LsrG_LsrK_LsrR_McbR/YncC_PgaB_RcdA_SdiA_YmgB_bscg_
GCA_013424915.1	PE01_360	Gallus gallus domesticus	gut	2018	-:H16	155	141843		aadA5_ ant(3'')-Ia_ aph(3'')-Ib_ aph(3')-Ia_ aph(6)-Id_ blaTEM-176_ dfrA17_ floR_ gyrA (D87N)_ gyrA (S83L)_ parC (S80I)_ qacE_ sitABCD_ sul2_ sul3_ tet(A)	Spectinomycin_ Streptomycin_ Kanamycin_ Neomycin_ Unknown Beta-lactam_ Trimethoprim_ Chloramphenicol_ Florfenicol_ Nalidixic acid
GCA_013424925.1	PE01_357	Homo sapiens	stool	2018	O147:H25	607	141846		None	-	None	espX1_lpfA_sslE	ariR_clpK_emrE_hdeD-GI_hsp20_kefB-GI_pcoA_pcoB_pcoC_pcoD_pcoR_pcoS_psi-GI_shsP_silA_silB_silC_silE_silF_silP_silR_silS_trxLHR_yfdX1_yfdX2	Ag43_BdcA_CsgC_CsgG_EcpB_EcpD_LsrF_LsrG_LsrK_LsrR_McbR/YncC_PgaB_RcdA_SdiA_YmgB_bscg_
GCA_013424935.1	PE01_358	Homo sapiens	stool	2018	O6:H10	43	141845		blaTEM-1B_ qnrB19	Amoxicillin_ Ampicillin_ Cephalothin_ Piperacillin_ Ticarcillin_ Ciprofloxacin	Col(pHAD28)	capU_fdeC_iss_mchB_mchF_ybtP_ybtQ	ariR_emrE	BdcA_CsgC_CsgG_EcpB_EcpD_LsrF_LsrG_LsrK_LsrR_McbR/YncC_RcdA_SdiA_YmgB_bscg_
GCA_013424985.1	PE01_348	Homo sapiens	stool	2018	-:H16	295	141855		aph(3'')-Ib_ aph(6)-Id_ blaTEM-1B_ dfrA8_ gyrA (S83L)_ sul2	Streptomycin_ Amoxicillin_ Ampicillin_ Cephalothin_ Piperacillin_ Ticarcillin_ Trimethoprim_ Nalidixic acid_ Ciprofloxacin_ Sulfamethoxazole	Col(pHAD28)_ IncFIB(pLF82-PhagePlasmid)	aafA_aafB_aafC_aafD_aaiC_aap_aar_aggR_astA_capU_espX1_fdeC_iucA_iucB_iucC_iucD_iutA_lpfA_mchB_mchF_pet_pic_sat_sslE_ybtP_ybtQ	ariR	BdcA_CsgC_CsgG_EcpB_EcpD_FimA_LsrF_LsrG_LsrK_LsrR_McbR/YncC_PgaB_RcdA_SdiA_YmgB_bscg_
GCA_013424995.1	PE01_347	Homo sapiens	stool	2018	-:H21	616	141856		blaTEM-1B_ qnrS1	Amoxicillin_ Ampicillin_ Cephalothin_ Piperacillin_ Ticarcillin_ Ciprofloxacin	IncFII(pCoo)	astA_capU_espX1_fdeC_lpfA_ltcA_sslE		Ag43_BdcA_CsgC_CsgG_EcpB_EcpD_LsrF_LsrG_LsrK_LsrR_McbR/YncC_PgaB_RcdA_SdiA_YmgB_bscg_
GCA_013425025.1	PE01_277	Gallus gallus domesticus	gut	2018	O8:H30	6775	81709		ant(3'')-Ia_ aph(3')-Ia_ blaTEM-176_ qnrB19_ sul3_ tet(A)	Streptomycin_ Kanamycin_ Neomycin_ Unknown Beta-lactam_ Ciprofloxacin_ Sulfamethoxazole_ Doxycycline_ Tetracycline	Col(pHAD28)_ IncX1_ IncY	espX1_sinH	arsD_qacL	BdcA_CsgC_CsgG_LsrF_LsrG_LsrK_LsrR_McbR/YncC_RcdA_SdiA_bscg_
GCA_013425035.1	PE01_343	Homo sapiens	stool	2018	-:H21	10	141860		None	-	None	espX1_fdeC_ybtP_ybtQ	ariR	BdcA_CsgC_CsgG_EcpB_EcpD_LsrF_LsrG_LsrK_LsrR_McbR/YncC_PgaB_RcdA_SdiA_YmgB_bscg_
GCA_013425065.1	PE01_346	Homo sapiens	stool	2018	O21:H25	607	141857	PDS000118745.4	None	-	None	espX1_lpfA_sslE	ariR_clpK_emrE_hdeD-GI_hsp20_kefB-GI_pcoA_pcoB_pcoC_pcoD_pcoR_pcoS_psi-GI_shsP_silA_silB_silC_silE_silF_silP_silR_silS_trxLHR_yfdX1_yfdX2	BdcA_CsgC_CsgG_EcpB_EcpD_LsrF_LsrG_LsrK_LsrR_McbR/YncC_PgaB_RcdA_SdiA_YmgB_bscg_
GCA_013425085.1	PE01_276	Gallus gallus domesticus	gut	2018	O62:H12	2036	81711		aadA22_ aph(3'')-Ib_ aph(3')-Ia_ aph(6)-Id_ blaCTX-M-55_ blaTEM-214_ gyrA (S83L)_ lnu(G)_ parC (S80R)_ qacE_ qnrB19_ sul1_ sul2_ sul3_ tet(A)	Spectinomycin_ Streptomycin_ Kanamycin_ Neomycin_ Amoxicillin_ Ampicillin_ Aztreonam_ Cefepime_ Cefotaxime_ Ceftazidime_ Ceftriaxone_ Piperacillin_ Ticarcillin_ Unknown Beta-lactam_ Nalidixic acid_ Ciprofloxacin_ Lincomycin_ Benzylkonium Chloride_ Ethidium Bromide_ Chlorhexidine_ Cetylpyridinium Chloride_ Sulfamethoxazole_ Doxycycline_ Tetracycline	IncFII(29)_ IncFII(pHN7A8)_ IncQ1_ IncX1	capU_eae_espA_espB_espF_fdeC_nleA_tccP_tir	ariR_emrE_qacEdelta1_qacL_terD_terW_terZ	BdcA_CsgC_CsgG_EcpB_EcpD_FimA_LsrF_LsrG_LsrK_LsrR_McbR/YncC_PgaB_RcdA_SdiA_YmgB_bscg_
GCA_013425105.1	PE01_627	Gallus gallus domesticus	gut	2019	O2/O50:-	9858	142168		None	-	None	lpfA_sinH_sslE	emrE	BdcA_CsgC_CsgG_EcpB_EcpD_LsrF_LsrG_LsrK_LsrR_McbR/YncC_PgaB_RcdA_SdiA_YmgB_bscg_
GCA_013425125.1	PE01_654	Homo sapiens	stool	2018	O44/O17/O77/O106:H18	414	141797		aph(3'')-Ib_ aph(6)-Id_ dfrA8_ sul2_ tet(B)	Streptomycin_ Trimethoprim_ Sulfamethoxazole_ Doxycycline_ Tetracycline_ Minocycline	None	aafA_aafB_aafC_aafD_aaiC_aap_aar_aggR_air_astA_capU_eilA_espX1_fdeC_lpfA_mchB_mchF_pet_pic_sinH_sslE_ybtP_ybtQ	ariR_arsD	Ag43_BdcA_CsgC_CsgG_EcpB_EcpD_LsrF_LsrG_LsrK_LsrR_McbR/YncC_RcdA_SdiA_YmgB_
GCA_013425135.1	PE01_626	Gallus gallus domesticus	gut	2019	O9:H51	155	142154		qnrB19	Ciprofloxacin	Col(pHAD28)_ IncFIB(K)_ IncY	espX1_fdeC_lpfA	ariR_emrE	BdcA_CsgC_CsgG_EcpB_EcpD_LsrF_LsrG_LsrK_LsrR_McbR/YncC_PgaB_RcdA_SdiA_YmgB_bscg_
GCA_013425145.1	PE01_652	Homo sapiens	stool	2018	O99:H33	10	141799		aph(3'')-Ib_ aph(6)-Id_ blaTEM-1B_ dfrA8_ sul2_ tet(A)	Streptomycin_ Amoxicillin_ Ampicillin_ Cephalothin_ Piperacillin_ Ticarcillin_ Trimethoprim_ Sulfamethoxazole_ Doxycycline_ Tetracycline	None	aaiC_capU_espX1_iha_pic_ybtP_ybtQ	ariR_merA_merC_merD_merE_merP_merR_merT_terD_terW_terZ	AafB_Ag43_BdcA_CsgC_CsgG_EcpB_EcpD_LsrF_LsrG_LsrK_LsrR_McbR/YncC_PgaB_RcdA_SdiA_YmgB_
GCA_013425175.1	PE01_653	Homo sapiens	stool	2018	O11:H10	3478	141798		sitABCD	Hydrogen peroxide	Col(BS512)_ IncFIB(AP001918)	capU_espX1_fdeC_iha_iucA_iucB_iucC_iucD_iutA_papA_papF_sat_senB_sslE_ybtP_ybtQ	ariR	BdcA_CsgC_CsgG_EcpB_EcpD_FimA_LsrF_LsrG_LsrK_LsrR_McbR/YncC_PgaB_RcdA_SdiA_YmgB_bscg_
GCA_013425205.1	PE01_625	Gallus gallus domesticus	gut	2019	O9:H51	155	142154		qnrB19	Ciprofloxacin	Col(pHAD28)_ IncFIB(K)_ IncY	espX1_fdeC_lpfA	ariR_emrE	BdcA_CsgC_CsgG_EcpB_EcpD_LsrF_LsrG_LsrK_LsrR_McbR/YncC_PgaB_RcdA_SdiA_YmgB_bscg_
GCA_013425225.1	PE01_350	Homo sapiens	stool	2018	-:H19	10955	141853	PDS000109353.3	dfrA5_ gyrA (S83L)_ mph(A)_ qacE_ sul1	Trimethoprim_ Nalidixic acid_ Ciprofloxacin_ Erythromycin_ Azithromycin_ Spiramycin_ Telithromycin_ Benzylkonium Chloride_ Ethidium Bromide_ Chlorhexidine_ Cetylpyridinium Chloride_ Sulfamethoxazole	None	capU_espX1_fdeC_lpfA_sslE	ariR_emrE_qacEdelta1	Ag43_BdcA_CsgC_CsgG_EcpB_EcpD_LsrF_LsrG_LsrK_LsrR_McbR/YncC_PgaB_RcdA_SdiA_YmgB_bscg_
GCA_013425235.1	PE01_007	Gallus gallus domesticus	gut	2018	O168:H7	2722	81672		aadA1_ lnu(G)_ qacE_ qnrB19_ sul1_ tet(A)	Spectinomycin_ Streptomycin_ Lincomycin_ Benzylkonium Chloride_ Ethidium Bromide_ Chlorhexidine_ Cetylpyridinium Chloride_ Ciprofloxacin_ Sulfamethoxazole_ Doxycycline_ Tetracycline	IncFIB(AP001918)_ IncFII(29)_ IncFII(pHN7A8)	espX1_fdeC_iss_lpfA_sslE	ariR_emrE_qacEdelta1	Ag43_BdcA_CsgC_CsgG_EcpB_EcpD_FimA_LsrF_LsrG_LsrK_LsrR_McbR/YncC_PgaB_RcdA_SdiA_YmgB_bscg_
GCA_013425255.1	PE01_648	Homo sapiens	stool	2018	O77/O17/O44/O106:H18	2076	142071		aadA1_ blaTEM-1B_ dfrA1_ pmrB (V161G)_ qacE_ qnrB19_ sul1_ tet(B)	Spectinomycin_ Streptomycin_ Amoxicillin_ Ampicillin_ Cephalothin_ Piperacillin_ Ticarcillin_ Trimethoprim_ Colistin_ Benzylkonium Chloride_ Ethidium Bromide_ Chlorhexidine_ Cetylpyridinium Chloride_ Ciprofloxacin_ Sulfamethoxazole_ Doxycycline_ Tetracycline_ Minocycline	Col(pHAD28)_ Col8282_ IncFIB(AP001918)	capU_eilA_espX1_fdeC_iss_lpfA_sinH_sslE	ariR_arsD_merA_merC_merD_merE_merP_merR_merT_qacEdelta1	BdcA_CsgC_CsgG_EcpB_EcpD_FimA_LsrF_LsrG_LsrK_LsrR_McbR/YncC_RcdA_SdiA_YmgB_bscg_
GCA_013425265.1	PE01_650	Homo sapiens	stool	2018	-:H4	10	141801		aph(3'')-Ib_ aph(6)-Id_ blaCMY-61_ blaTEM-1B_ dfrA8_ gyrA (S83L)_ sul2_ tet(A)	Streptomycin_ Amoxicillin_ Amoxicillin+Clavulanic acid_ Ampicillin_ Ampicillin+Clavulanic acid_ Cefotaxime_ Cefoxitin_ Ceftazidime_ Piperacillin_ Piperacillin+Tazobactam_ Ticarcillin_ Ticarcillin+Clavulanic acid_ Cephalothin_ Trimethoprim_ Nalidixic acid_ Ciprofloxacin_ Sulfamethoxazole_ Doxycycline_ Tetracycline	Col(BS512)_ IncQ1	espX1_fdeC_iss_sslE_ybtP_ybtQ	ariR_emrE_merA_merC_merD_merE_merP_merR_merT_pcoE	Ag43_BdcA_CsgC_CsgG_EcpB_LsrF_LsrG_LsrK_LsrR_PgaB_RcdA_SdiA_YmgB_bscg_
GCA_013519915.1	PE01_658	Homo sapiens	stool	2018	O29:H4	10	141793		None	-	None	espX1_fdeC_iha_ireA_iss_iucA_iucB_iucC_iucD_iutA_papA_sat_sigA_ybtP_ybtQ	ariR_emrE	BdcA_CsgC_CsgG_EcpB_EcpD_LsrF_LsrG_LsrK_LsrR_McbR/YncC_PgaB_RcdA_SdiA_YmgB_bscg_
GCA_013519945.1	PE01_663	Homo sapiens	stool	2018	O29:H4	11241	141787		gyrA (S83L)_ tet(A)	Nalidixic acid_ Ciprofloxacin_ Doxycycline_ Tetracycline	IncB/O/K/Z	espX1_fdeC_iha_ireA_iucA_iucB_iucC_iucD_iutA_mchB_mchF_ybtP_ybtQ	emrE_pcoA_pcoB_pcoC_pcoD_pcoE_pcoR_pcoS_terD_terW_terZ	Ag43_BdcA_CsgC_CsgG_EcpB_EcpD_LsrF_LsrG_LsrK_LsrR_PgaB_RcdA_SdiA_YmgB_bscg_
GCA_013519955.1	PE01_354	Homo sapiens	stool	2018	O8:H2	392	141849		None	-	IncFIB(AP001918)_ IncX1	cdtB_cnf2_espX1_f17g_fdeC_hlyA-alpha_iroB_iroC_iroD_iroE_iroN_iss_iucB_lpfA_ybtP_ybtQ	ariR_emrE	Ag43_BdcA_CsgC_CsgG_EcpB_EcpD_LsrF_LsrG_LsrK_LsrR_McbR/YncC_RcdA_SdiA_YmgB_bscg_
GCA_013519975.1	PE01_646	Homo sapiens	stool	2018	O45:H6	648	142067	PDS000112581.5	aadA2_ catA1_ dfrA12_ erm(B)_ mph(A)_ parC (S80I)_ qacE_ tet(B)	Spectinomycin_ Streptomycin_ Chloramphenicol_ Trimethoprim_ Erythromycin_ Lincomycin_ Clindamycin_ Quinupristin_ Pristinamycin IA_ Virginiamycin S_ Azithromycin_ Spiramycin_ Telithromycin_ Nalidixic acid_ Ciprofloxacin_ Benzylkonium Chloride_ Ethidium Bromide_ Chlorhexidine_ Cetylpyridinium Chloride_ Doxycycline_ Tetracycline_ Minocycline	IncFIA_ IncFIB(AP001918)_ IncFII(pAMA1167-NDM-5)	eilA_espX1_fdeC_lpfA_ybtP_ybtQ	ariR_emrE_qacEdelta1	BdcA_CsgC_CsgG_EcpB_EcpD_LsrF_LsrG_LsrK_LsrR_McbR/YncC_PgaB_RcdA_SdiA_YmgB_bscg_
GCA_013520015.1	PE01_197	Homo sapiens	stool	2018	O6:H31	127	81721	PDS000066065.1	None	-	None	cnf1_fdeC_hlyA-alpha_iroB_iroC_iroD_iroE_iroN_iss_mchF_papA_papC_papE_papF_papG-III_sfaF_sfaS_sslE_vactox_ybtP_ybtQ	ariR_emrE	BdcA_CsgC_CsgG_EcpB_EcpD_LsrF_LsrG_LsrK_LsrR_McbR/YncC_RcdA_SdiA_YmgB_bscg_
GCA_013520025.1	PE01_638	Gallus gallus domesticus	gut	2019	O25:H20	155	142075		aph(3')-Ia_ qnrS1_ tet(A)	Kanamycin_ Neomycin_ Ciprofloxacin_ Doxycycline_ Tetracycline	IncFIB(K)_ IncX1	espX1_lpfA	ariR_emrE	BdcA_CsgC_CsgG_EcpB_EcpD_LsrF_LsrG_LsrK_LsrR_McbR/YncC_PgaB_RcdA_SdiA_YmgB_bscg_
GCA_013520055.1	PE01_198	Homo sapiens	stool	2018	O141:H32	10	141781	PDS000066088.1	aadA5_ blaTEM-1B_ dfrA17_ erm(B)_ gyrA (S83L)_ mph(A)_ qacE_ sul1	Spectinomycin_ Streptomycin_ Amoxicillin_ Ampicillin_ Cephalothin_ Piperacillin_ Ticarcillin_ Trimethoprim_ Erythromycin_ Lincomycin_ Clindamycin_ Quinupristin_ Pristinamycin IA_ Virginiamycin S_ Nalidixic acid_ Ciprofloxacin_ Azithromycin_ Spiramycin_ Telithromycin_ Benzylkonium Chloride_ Ethidium Bromide_ Chlorhexidine_ Cetylpyridinium Chloride_ Sulfamethoxazole	IncFII	espX1_fdeC_iha_ireA_iucA_iucB_iucC_iucD_iutA	ariR_qacEdelta1	BdcA_CsgC_CsgG_LsrF_LsrG_LsrK_LsrR_McbR/YncC_PgaB_RcdA_SdiA_bscg_
GCA_013520065.1	PE01_200	Homo sapiens	stool	2018	-:H4	10	81723	PDS000066084.1	gyrA (S83L)	Nalidixic acid_ Ciprofloxacin	None	fdeC_hlyA-alpha_iha_iroD_iroE_iucA_iucB_iucC_iucD_iutA_sigA	ariR_emrE	BdcA_CsgC_CsgG_EcpB_EcpD_LsrF_LsrG_LsrK_LsrR_McbR/YncC_PgaB_RcdA_SdiA_YmgB_bscg_
GCA_013520095.1	PE01_196	Homo sapiens	stool	2018	O6:H31	127	81721	PDS000066065.1	None	-	None	cnf1_fdeC_hlyA-alpha_iroB_iroC_iroD_iroE_iroN_iss_mchF_papA_papC_papE_papF_papG-III_sfaF_sfaS_sslE_vactox_ybtP_ybtQ	ariR_emrE	BdcA_CsgC_CsgG_EcpD_LsrF_LsrG_LsrK_LsrR_McbR/YncC_PgaB_RcdA_SdiA_
GCA_013520105.1	PE01_620	Gallus gallus domesticus	gut	2019	-:H48	1567	142068		None	-	IncFIB(AP001918)	air_astA_eilA_espX1_etpD_fdeC	ariR_emrE	Ag43_BdcA_CsgC_CsgG_EcpB_LsrF_LsrG_LsrK_LsrR_McbR/YncC_RcdA_SdiA_YmgB_bscg_
GCA_013520125.1	PE01_384	Gallus gallus domesticus	gut	2018	-:H19	3896	142165		aadA1_ aadA2_ aph(3')-Ia_ blaTEM-176_ dfrA12_ floR_ qnrB19_ sul3_ tet(A)	Spectinomycin_ Streptomycin_ Kanamycin_ Unknown Beta-lactam_ Trimethoprim_ Chloramphenicol_ Florfenicol_ Ciprofloxacin_ Sulfamethoxazole_ Doxycycline_ Tetracycline	Col(pHAD28)_ IncFII(pHN7A8)_ IncX1_ p0111	astA_espX1	ariR_qacL	CsgC_CsgG_EcpB_EcpD_FimA_LsrF_LsrG_LsrK_LsrR_McbR/YncC_RcdA_SdiA_YmgB_bscg_
GCA_013520155.1	PE01_380	Gallus gallus domesticus	gut	2018	-:H34	354	142171		aadA2_ ant(3'')-Ia_ aph(3')-Ia_ blaTEM-176_ cmlA1_ dfrA12_ floR_ parC (E84G)_ parC (S80I)_ sul2_ sul3	Spectinomycin_ Streptomycin_ Kanamycin_ Neomycin_ Unknown Beta-lactam_ Chloramphenicol_ Trimethoprim_ Florfenicol_ Nalidixic acid_ Ciprofloxacin_ Sulfamethoxazole	IncFII_ IncX1_ IncX2_ p0111	air_astA_eilA_fdeC_iha_iucA_iucB_iucC_iucD_iutA_lpfA	ariR_qacL_terD_terW_terZ	BdcA_CsgC_CsgG_EcpB_EcpD_LsrF_LsrG_LsrK_LsrR_McbR/YncC_RcdA_SdiA_YmgB_bscg_
GCA_013520175.1	PE01_381	Gallus gallus domesticus	gut	2018	-:H8	366	142169		aph(3'')-Ib_ aph(6)-Id_ qnrB19_ tet(A)	Streptomycin_ Ciprofloxacin_ Doxycycline_ Tetracycline	Col(pHAD28)_ IncFII(pHN7A8)	espX1_etpD_iss_lpfA	ariR_emrE	CsgC_CsgG_EcpB_PgaB_RcdA_SdiA_YmgB_bscg_
GCA_013520195.1	PE01_365	Gallus gallus domesticus	gut	2018	-:H15	9529	142173		aph(3')-Ia_ blaTEM-176_ qnrB19_ tet(B)	Kanamycin_ Neomycin_ Unknown Beta-lactam_ Ciprofloxacin_ Doxycycline_ Tetracycline_ Minocycline	Col(pHAD28)_ IncX1_ p0111	ybtP_ybtQ	ariR_arsD_clpK_hdeD-GI_hsp20_kefB-GI_psi-GI_shsP_silE_silS_trxLHR_yfdX1_yfdX2	BdcA_CsgC_CsgG_EcpB_EcpD_LsrF_LsrG_LsrK_LsrR_McbR/YncC_PgaB_RcdA_SdiA_YmgB_bscg_
GCA_013520205.1	PE01_372	Gallus gallus domesticus	gut	2018	O100:H28	1196	142176	PDS000120223.1	aadA1_ aadA2_ aph(3')-Ia_ aph(3')-IIa_ blaCTX-M-55_ blaTEM-214_ cmlA1_ dfrA12_ fosA3_ gyrA (D87N)_ gyrA (S83L)_ parC (S80I)_ sitABCD_ sul3	Spectinomycin_ Streptomycin_ Neomycin_ Kanamycin_ Lividomycin_ Paromomycin_ Ribostamycin_ Amoxicillin_ Ampicillin_ Aztreonam_ Cefepime_ Cefotaxime_ Ceftazidime_ Ceftriaxone_ Piperacillin_ Ticarcillin_ Unknown Beta-lactam_ Chloramphenicol_ Trimethoprim_ Fosfomycin_ Nalidixic acid
GCA_013520215.1	PE01_369	Gallus gallus domesticus	gut	2018	O8:H12	48	141839		ant(3'')-Ia_ aph(3'')-Ib_ aph(3')-Ia_ aph(6)-Id_ blaTEM-176_ floR_ fosA6_ sul3	Streptomycin_ Kanamycin_ Neomycin_ Unknown Beta-lactam_ Chloramphenicol_ Florfenicol_ Fosfomycin_ Sulfamethoxazole	IncFII(29)_ IncX1_ p0111	espX1_fdeC_iss	emrE_qacL	BdcA_CsgC_CsgG_EcpB_EcpD_FimA_LsrF_LsrG_LsrK_LsrR_McbR/YncC_PgaB_RcdA_SdiA_YmgB_bscg_
GCA_013520245.1	PE01_361	Gallus gallus domesticus	gut	2018	O175:H26	6836	141842		aadA24_ aph(3')-Ia_ sul3_ tet(A)	Spectinomycin_ Streptomycin_ Kanamycin_ Neomycin_ Sulfamethoxazole_ Doxycycline_ Tetracycline	IncFIB(K)_ p0111	espX1	ariR_emrE_qacL_silA_silB_silC_silE_silF_silP_silR_silS	BdcA_CsgC_CsgG_EcpB_LsrF_LsrG_LsrK_LsrR_McbR/YncC_RcdA_SdiA_YmgB_bscg_
GCA_013520275.1	PE01_356	Homo sapiens	stool	2018	O78:H10	48	141847		None	-	IncFIB(pB171)	fdeC_hlyA-alpha	clpK_emrE_hdeD-GI_hsp20_kefB-GI_psi-GI_shsP_trxLHR_yfdX1_yfdX2	BdcA_CsgC_CsgG_EcpB_EcpD_LsrF_LsrG_LsrK_LsrR_McbR/YncC_PgaB_RcdA_SdiA_YmgB_bscg_
GCA_013520285.1	PE01_344	Homo sapiens	stool	2018	O92:H9	10	141859		tet(B)	Doxycycline_ Tetracycline_ Minocycline	None	espX1_fdeC_iha_iucA_iucB_iucC_iucD_iutA_mchF_ybtP_ybtQ	ariR_emrE	BdcA_CsgC_CsgG_EcpB_LsrF_LsrG_LsrK_LsrR_McbR/YncC_RcdA_SdiA_YmgB_bscg_
GCA_013520295.1	PE01_341	Homo sapiens	stool	2018	O130:H27	31	141862	PDS000066092.1	blaTEM-1B_ catA1_ dfrA7_ qacE_ qnrB19_ sul1	Amoxicillin_ Ampicillin_ Cephalothin_ Piperacillin_ Ticarcillin_ Chloramphenicol_ Trimethoprim_ Benzylkonium Chloride_ Ethidium Bromide_ Chlorhexidine_ Cetylpyridinium Chloride_ Ciprofloxacin_ Sulfamethoxazole	IncB/O/K/Z_ IncFIB(AP001918)_ IncX1	aaiC_aap_aatA_astA_eilA_espX1_iss_lpfA_pic_sat_sepA_ybtP_ybtQ	ariR_emrE_merR_qacEdelta1	BdcA_CsgC_CsgG_EcpB_LsrF_LsrG_LsrK_LsrR_McbR/YncC_RcdA_SdiA_YmgB_bscg_
GCA_013520305.1	PE01_342	Homo sapiens	stool	2018	-:H16	10	141861		aadA2_ blaTEM-1A_ dfrA12_ mph(A)_ qacE_ qnrB19_ sul1_ tet(A)	Spectinomycin_ Streptomycin_ Amoxicillin_ Ampicillin_ Cephalothin_ Piperacillin_ Ticarcillin_ Trimethoprim_ Erythromycin_ Azithromycin_ Spiramycin_ Telithromycin_ Benzylkonium Chloride_ Ethidium Bromide_ Chlorhexidine_ Cetylpyridinium Chloride_ Ciprofloxacin_ Sulfamethoxazole_ Doxycycline_ Tetracycline	Col(pHAD28)_ IncFIB(AP001918)_ IncFII(pRSB107)	aaiC_aap_aar_aggA_aggB_aggC_aggD_astA_espI_fdeC_iha_mchB_mchF_pic_sat_ybtP_ybtQ	ariR_merC_merP_merR_merT_qacEdelta1_terD_terW_terZ	BdcA_CsgC_CsgG_EcpB_EcpD_LsrF_LsrG_LsrK_LsrR_McbR/YncC_PgaB_RcdA_SdiA_YmgB_bscg_
GCA_013520335.1	PE01_345	Homo sapiens	stool	2018	-:H4	11245	141858		None	-	ColpVC_ IncFIB(K)_ IncFII_ repB(R1701)	espX1_iss	arsA_arsD_arsR_clpK_emrE_hdeD-GI_hsp20_kefB-GI_psi-GI_shsP_trxLHR_yfdX1_yfdX2	BdcA_CsgC_CsgG_EcpB_EcpD_LsrF_LsrG_LsrK_LsrR_McbR/YncC_PgaB_RcdA_SdiA_YmgB_bscg_
GCA_013520375.1	PE01_221	Homo sapiens	stool	2018	O159:H21	641	81703		aph(3'')-Ib_ aph(6)-Id_ blaTEM-1B_ dfrA8_ floR_ sul2_ tet(A)	Streptomycin_ Amoxicillin_ Ampicillin_ Cephalothin_ Piperacillin_ Ticarcillin_ Trimethoprim_ Chloramphenicol_ Florfenicol_ Sulfamethoxazole_ Doxycycline_ Tetracycline	IncFII(pHN7A8)_ IncI1-I(Alpha)	espX1_fdeC_iss_lpfA_ltcA	ariR_emrE_emrE	Ag43_BdcA_CsgC_CsgG_EcpB_EcpD_LsrF_LsrG_LsrK_LsrR_McbR/YncC_PgaB_RcdA_SdiA_YmgB_bscg_
GCA_013520385.1	PE01_222	Homo sapiens	stool	2018	O8:H9	48	81704		aac(3)-IId_ aadA1_ aadA2b_ aph(3')-Ia_ blaTEM-1B_ cmlA1_ dfrA12_ floR_ lnu(F)_ qnrB19_ sul2_ sul3_ tet(A)	Apramycin_ Gentamicin_ Tobramycin_ Dibekacin_ Netilmicin_ Sisomicin_ Spectinomycin_ Streptomycin_ Neomycin_ Kanamycin_ Lividomycin_ Paromomycin_ Ribostamycin_ Amoxicillin_ Ampicillin_ Cephalothin_ Piperacillin_ Ticarcillin_ Chloramphenicol_ Trimethoprim_ Florfenicol_ Lincomycin_ Ciprofloxacin_ Sulfamethoxazole_ Doxycycline_ Tetracycline	Col(pHAD28)_ IncFIA_ IncFIB(AP001918)_ p0111	iss	ariR_emrE_qacL	BdcA_CsgC_CsgG_EcpB_EcpD_LsrF_LsrG_LsrK_LsrR_McbR/YncC_PgaB_RcdA_SdiA_YmgB_bscg_
GCA_013520395.1	PE01_229	Homo sapiens	stool	2018	O153:H31	101	81687		blaTEM-1B_ catA1_ dfrA7_ qacE_ qnrB19_ sul1_ tet(A)	Amoxicillin_ Ampicillin_ Cephalothin_ Piperacillin_ Ticarcillin_ Chloramphenicol_ Trimethoprim_ Benzylkonium Chloride_ Ethidium Bromide_ Chlorhexidine_ Cetylpyridinium Chloride_ Ciprofloxacin_ Sulfamethoxazole_ Doxycycline_ Tetracycline	Col(BS512)_ Col(pHAD28)	eatA_espX1_fdeC_iss_lpfA_ybtP_ybtQ	ariR_merC_merP_merR_merT_qacEdelta1	BdcA_CsgC_CsgG_EcpB_EcpD_LsrF_LsrG_LsrK_LsrR_McbR/YncC_RcdA_SdiA_YmgB_bscg_
GCA_013520435.1	PE01_217	Homo sapiens	stool	2018	O10:H39	48	81667		aadA1_ aph(3'')-Ib_ aph(3')-IIa_ aph(6)-Id_ blaCTX-M-55_ blaTEM-1B_ dfrA1_ floR_ fosA3_ sitABCD_ sul2_ sul3_ tet(A)	Spectinomycin_ Streptomycin_ Kanamycin_ Neomycin_ Amoxicillin_ Ampicillin_ Aztreonam_ Cefepime_ Cefotaxime_ Ceftazidime_ Ceftriaxone_ Piperacillin_ Ticarcillin_ Cephalothin_ Trimethoprim_ Chloramphenicol_ Florfenicol_ Fosfomycin_ Hydrogen peroxide_ Sulfamethoxazole_ Doxycycline_ Tetracycline	IncFIB(AP001918)_ IncFIB(pLF82-PhagePlasmid)_ IncFII(pHN7A8)_ IncI1-I(Alpha)_ IncN_ IncX1_ p0111	cvaC_espX1_fdeC_iroB_iroC_iroD_iroE_iroN_iss_iucA_iucB_iucC_iucD_iutA_tsh	qacL	BdcA_CsgC_CsgG_EcpB_EcpD_LsrF_LsrG_LsrK_LsrR_McbR/YncC_PgaB_RcdA_SdiA_YmgB_bscg_
GCA_013520445.1	PE01_219	Homo sapiens	stool	2018	O159:H4	10	81700	PDS000066081.1	mcr-1.1	Colistin	IncI2	fdeC_iss_ltcA_sta1	ariR_clpK_emrE_emrE_hdeD-GI_hsp20_kefB-GI_pcoA_pcoB_pcoC_pcoD_pcoE_pcoR_pcoS_psi-GI_shsP_silA_silB_silC_silE_silF_silR_silS_trxLHR_yfdX1_yfdX2	BdcA_CsgC_CsgG_EcpB_EcpD_LsrF_LsrG_LsrK_LsrR_McbR/YncC_PgaB_RcdA_SdiA_YmgB_bscg_
GCA_013520475.1	PE01_218	Homo sapiens	stool	2018	O159:H4	10	81698	PDS000066081.1	None	-	None	fdeC_iss_ltcA_sta1	ariR_clpK_emrE_hdeD-GI_hsp20_kefB-GI_pcoA_pcoB_pcoC_pcoD_pcoE_pcoR_pcoS_psi-GI_shsP_silA_silB_silC_silE_silF_silR_silS_trxLHR_yfdX1_yfdX2	BdcA_CsgC_CsgG_EcpB_EcpD_FimA_LsrF_LsrG_LsrK_LsrR_McbR/YncC_PgaB_RcdA_SdiA_YmgB_bscg_
GCA_013520495.1	PE01_205	Homo sapiens	stool	2018	O59:H19	210	81693		tet(A)	Doxycycline_ Tetracycline	None	espX1_fdeC_iha_ireA_iucA_iucB_iucC_iucD_iutA_lpfA_sigA	ariR_emrE	Ag43_BdcA_CsgC_CsgG_EcpB_LsrF_LsrG_LsrK_LsrR_McbR/YncC_PgaB_RcdA_SdiA_YmgB_bscg_
GCA_013520515.1	PE01_204	Homo sapiens	stool	2018	O19:H4	10	81694		aadA5_ aph(3'')-Ib_ aph(6)-Id_ blaTEM-1B_ dfrA17_ gyrA (S83L)_ mph(A)_ qacE_ sul1_ sul2_ tet(A)	Spectinomycin_ Streptomycin_ Amoxicillin_ Ampicillin_ Cephalothin_ Piperacillin_ Ticarcillin_ Trimethoprim_ Nalidixic acid_ Ciprofloxacin_ Erythromycin_ Azithromycin_ Spiramycin_ Telithromycin_ Benzylkonium Chloride_ Ethidium Bromide_ Chlorhexidine_ Cetylpyridinium Chloride_ Sulfamethoxazole_ Doxycycline_ Tetracycline	None	afaC_espX1_fdeC_iha_iss_iucA_iucB_iucC_iucD_iutA_nfaE_papF_sat_senB_ybtP_ybtQ	ariR_emrE_pcoA_pcoB_pcoC_pcoD_pcoE_pcoR_pcoS_qacEdelta1_silA_silB_silC_silE_silF_silP_silR_silS	Ag43_BdcA_CsgC_CsgG_EcpB_EcpD_FimA_LsrF_LsrG_LsrK_LsrR_McbR/YncC_PgaB_RcdA_SdiA_YmgB_bscg_
GCA_013520525.1	PE01_215	Homo sapiens	stool	2018	-:H23	1163	81726	PDS000120209.1	aac(3)-VIa_ ant(3'')-Ia_ aph(3'')-Ib_ aph(3')-IIa_ aph(6)-Id_ blaCTX-M-55_ blaTEM-214_ floR_ fosA3_ sitABCD_ sul2_ sul3_ tet(A)	Gentamicin_ Streptomycin_ Kanamycin_ Neomycin_ Amoxicillin_ Ampicillin_ Aztreonam_ Cefepime_ Cefotaxime_ Ceftazidime_ Ceftriaxone_ Piperacillin_ Ticarcillin_ Unknown Beta-lactam_ Chloramphenicol_ Florfenicol_ Fosfomycin_ Hydrogen peroxide_ Sulfamethoxazole_ Doxycycline_ Tetracycline	IncFIA_ IncFIB(AP001918)_ IncFII(pHN7A8)_ IncI1-I(Alpha)_ IncN_ IncX1	cvaC_iha_iroB_iroC_iroD_iroE_iroN_iss_iucA_iucB_iucC_iucD_iutA_lpfA_mchB_mchF_sslE_tsh_ybtP_ybtQ	ariR_emrE_qacL	BdcA_CsgC_CsgG_EcpB_EcpD_LsrF_LsrG_LsrK_LsrR_McbR/YncC_PgaB_RcdA_SdiA_YmgB_bscg_
GCA_013520555.1	PE01_201	Homo sapiens	stool	2018	O81:H27	452	81724		None	-	Col(MP18)	astA_capU_iha_iha_ireA_iucA_iucB_iucC_iucD_iutA_lpfA_sigA_sslE_ybtP_ybtQ	ariR_emrE	BdcA_CsgC_CsgG_EcpB_LsrF_LsrG_LsrK_LsrR_McbR/YncC_RcdA_SdiA_YmgB_bscg_
GCA_013520565.1	PE01_203	Homo sapiens	stool	2018	-:-	2371	81725		None	-	p0111	lpfA	emrE	BdcA_CsgC_CsgG_EcpB_EcpD_LsrF_LsrG_LsrK_LsrR_McbR/YncC_PgaB_RcdA_SdiA_YmgB_bscg_
GCA_013520595.1	PE01_651	Homo sapiens	stool	2018	-:H4	10	141800		aph(3'')-Ib_ aph(6)-Id_ blaTEM-1B_ dfrA14_ gyrA (S83L)_ sitABCD	Streptomycin_ Amoxicillin_ Ampicillin_ Cephalothin_ Piperacillin_ Ticarcillin_ Trimethoprim_ Nalidixic acid_ Ciprofloxacin_ Hydrogen peroxide	Col(MP18)_ IncFIA	fdeC_iha_ireA_iucA_iucB_iucC_iucD_iutA_sat_senB_sigA	ariR_emrE_merC_merR	Ag43_BdcA_CsgC_CsgG_EcpB_EcpD_LsrF_LsrG_LsrK_LsrR_McbR/YncC_RcdA_SdiA_YmgB_bscg_
GCA_013520605.1	PE01_194	Homo sapiens	stool	2018	O93:H10	6806	141791		aadA2b_ ant(3'')-Ia_ aph(3')-Ia_ blaTEM-176_ cmlA1_ dfrA12_ floR_ fosA6_ lnu(F)_ qnrB19_ sul3_ tet(A)	Spectinomycin_ Streptomycin_ Kanamycin_ Neomycin_ Unknown Beta-lactam_ Chloramphenicol_ Trimethoprim_ Florfenicol_ Fosfomycin_ Lincomycin_ Ciprofloxacin_ Sulfamethoxazole_ Doxycycline_ Tetracycline	Col(pHAD28)_ Col156_ IncFIA_ IncFIB(AP001918)_ IncFII(29)_ IncX1_ IncX2	espX1_lpfA	ariR_qacL	Ag43_BdcA_CsgC_CsgG_EcpD_LsrF_LsrK_LsrR_McbR/YncC_RcdA_SdiA_YmgB_bscg_
GCA_013520635.1	PE01_202	Homo sapiens	stool	2018	O59:H19	1136	141780	PDS000066094.2	aph(3'')-Ib_ aph(6)-Id_ blaTEM-1B_ dfrA14_ sul2_ tet(A)	Streptomycin_ Amoxicillin_ Ampicillin_ Cephalothin_ Piperacillin_ Ticarcillin_ Trimethoprim_ Sulfamethoxazole_ Doxycycline_ Tetracycline	None	espX1_fdeC_iha_ireA_iss_iucA_iucB_iucC_iucD_iutA_lpfA_sigA_ybtP_ybtQ	ariR_emrE	BdcA_CsgC_CsgG_EcpB_EcpD_LsrF_LsrG_LsrK_LsrR_McbR/YncC_RcdA_SdiA_YmgB_bscg_
GCA_013520645.1	PE01_195	Homo sapiens	stool	2018	O141:H32	10	141782	PDS000066088.1	aadA5_ blaTEM-1B_ dfrA17_ erm(B)_ gyrA (S83L)_ mph(A)_ qacE_ sul1	Spectinomycin_ Streptomycin_ Amoxicillin_ Ampicillin_ Cephalothin_ Piperacillin_ Ticarcillin_ Trimethoprim_ Erythromycin_ Lincomycin_ Clindamycin_ Quinupristin_ Pristinamycin IA_ Virginiamycin S_ Nalidixic acid_ Ciprofloxacin_ Azithromycin_ Spiramycin_ Telithromycin_ Benzylkonium Chloride_ Ethidium Bromide_ Chlorhexidine_ Cetylpyridinium Chloride_ Sulfamethoxazole	IncFII	espX1_fdeC_iha_ireA_iucA_iucB_iucC_iucD_iutA_sigA	ariR_qacEdelta1	BdcA_CsgC_CsgG_EcpD_LsrF_LsrG_LsrK_LsrR_McbR/YncC_RcdA_SdiA_bscg_
GCA_013520665.1	PE01_193	Homo sapiens	stool	2018	O156:H7	504	141802		qnrB19	Ciprofloxacin	Col(BS512)_ Col(pHAD28)	capU_ibeA_iha_iroB_iroC_iroD_iroE_iroN_iucA_iucB_iucC_iucD_iutA_lpfA_mchB_mchF_sigA_sslE_vactox_ybtP_ybtQ	ariR_emrE	BdcA_CsgC_CsgG_EcpB_EcpD_LsrF_LsrG_LsrK_LsrR_McbR/YncC_PgaB_RcdA_SdiA_YmgB_bscg_
GCA_013520695.1	PE01_008	Gallus gallus domesticus	gut	2018	O102:H51	648	81755		aadA1_ aadA2_ ant(2'')-Ia_ aph(3')-Ia_ blaCTX-M-2_ floR_ fosA6_ parC (S80I)_ qacE_ sul1_ tet(A)	Spectinomycin_ Streptomycin_ Gentamicin_ Tobramycin_ Kanamycin_ Amoxicillin_ Ampicillin_ Aztreonam_ Cefepime_ Cefotaxime_ Ceftazidime_ Ceftriaxone_ Piperacillin_ Ticarcillin_ Chloramphenicol_ Florfenicol_ Fosfomycin_ Nalidixic acid_ Ciprofloxacin_ Benzylkonium Chloride_ Ethidium Bromide_ Chlorhexidine_ Cetylpyridinium Chloride_ Sulfamethoxazole_ Doxycycline_ Tetracycline	Col8282	astA_eilA_espX1_fdeC_iha_iucA_iucB_iucC_iucD_iutA_lpfA	ariR_emrE_merC_merP_merR_merT_qacE	BdcA_CsgC_CsgG_EcpB_EcpD_LsrF_LsrG_LsrK_LsrR_McbR/YncC_RcdA_SdiA_YmgB_bscg_
GCA_013520715.1	PE01_099	Gallus gallus domesticus	gut	2018	O78:H9	23	81683		aac(3)-IV_ aadA1_ aadA2_ aph(4)-Ia_ blaCTX-M-65_ blaTEM-1B_ cmlA1_ dfrA1_ floR_ gyrA (S83L)_ mcr-1.1_ sitABCD_ sul3_ tet(A)	Gentamicin_ Tobramycin_ Spectinomycin_ Streptomycin_ Hygromycin_ Amoxicillin_ Ampicillin_ Aztreonam_ Cefepime_ Cefotaxime_ Ceftazidime_ Ceftriaxone_ Piperacillin_ Ticarcillin_ Cephalothin_ Chloramphenicol_ Trimethoprim_ Florfenicol_ Nalidixic acid_ Ciprofloxacin_ Colistin_ Hydrogen peroxide_ Sulfamethoxazole_ Doxycycline_ Tetracycline	IncFIB(AP001918)_ IncI(Gamma)	astA_cvaC_espX1_fdeC_iha_iroB_iroC_iroD_iroE_iroN_iss_iucA_iucB_iucC_iucD_iutA_lpfA	arsA_arsD_arsR_emrE_merR_qacL_silF_terD_terW_terZ	BdcA_CsgC_CsgG_FimA_LsrF_LsrG_LsrK_LsrR_McbR/YncC_PgaB_RcdA_SdiA_bscg_
GCA_013520725.1	PE01_091	Gallus gallus domesticus	gut	2018	O162/O89/O101:H10	744	142160		aac(3)-VIa_ aadA17_ aadA5_ ant(3'')-Ia_ aph(3'')-Ib_ aph(3')-Ia_ aph(6)-Id_ blaCTX-M-55_ blaTEM-1B_ dfrA17_ fosA3_ gyrA (D87N)_ gyrA (S83L)_ lnu(F)_ mph(A)_ parC (A56T)_ parC (S80I)_ qacE_ sitABCD_ sul1_ sul2_ sul3_ tet(B)	Gentamicin_ Spectinomycin_ Streptomycin_ Neomycin_ Kanamycin_ Lividomycin_ Paromomycin_ Ribostamycin_ Amoxicillin_ Ampicillin_ Aztreonam_ Cefepime_ Cefotaxime_ Ceftazidime_ Ceftriaxone_ Piperacillin_ Ticarcillin_ Cephalothin_ Trimethoprim_ Fosfomycin_ Nalidixic acid
GCA_013520755.1	PE01_004	Gallus gallus domesticus	gut	2018	-:H2	10	81669		aadA2_ ant(2'')-Ia_ aph(3')-IIa_ aph(6)-Ic_ blaSHV-12_ dfrA8_ gyrA (S83L)_ parC (S80R)_ qacE_ sul1_ tet(B)	Spectinomycin_ Streptomycin_ Gentamicin_ Tobramycin_ Kanamycin_ Neomycin_ Amoxicillin_ Ampicillin_ Aztreonam_ Cefepime_ Cefotaxime_ Ceftazidime_ Ceftriaxone_ Piperacillin_ Ticarcillin_ Trimethoprim_ Nalidixic acid_ Ciprofloxacin_ Benzylkonium Chloride_ Ethidium Bromide_ Chlorhexidine_ Cetylpyridinium Chloride_ Sulfamethoxazole_ Doxycycline_ Tetracycline_ Minocycline	IncFIC(FII)_ IncFII(29)_ IncI1-I(Alpha)	astA_fdeC	ariR_arsR_emrE_merC_merP_merT_qacEdelta1_terD_terW_terZ	CsgC_CsgG_EcpB_RcdA_SdiA_YmgB_bscg_
GCA_013520765.1	PE01_001	Gallus gallus domesticus	gut	2018	-:H51	155	81511		aac(3)-IId_ aadA17_ aph(3'')-Ib_ aph(3')-IIa_ aph(6)-Id_ blaCTX-M-55_ blaTEM-214_ floR_ fosA3_ lnu(F)_ sitABCD_ sul2_ sul3_ tet(A)	Apramycin_ Gentamicin_ Tobramycin_ Dibekacin_ Netilmicin_ Sisomicin_ Spectinomycin_ Streptomycin_ Kanamycin_ Neomycin_ Amoxicillin_ Ampicillin_ Aztreonam_ Cefepime_ Cefotaxime_ Ceftazidime_ Ceftriaxone_ Piperacillin_ Ticarcillin_ Unknown Beta-lactam_ Chloramphenicol_ Florfenicol_ Fosfomycin_ Lincomycin_ Hydrogen peroxide_ Sulfamethoxazole_ Doxycycline_ Tetracycline	IncFIB(AP001918)_ IncFII_ IncFII(pHN7A8)_ IncN_ IncX1_ p0111	cvaC_fdeC_iucA_iucB_iucC_iucD_iutA_lpfA	ariR_emrE	BdcA_CsgC_CsgG_EcpB_EcpD_LsrF_LsrG_LsrK_LsrR_McbR/YncC_RcdA_SdiA_YmgB_bscg_
GCA_013520775.1	PE01_003	Gallus gallus domesticus	gut	2018	O103:H7	2787	81668		aph(3'')-Ib_ aph(6)-Id_ blaKPC-3_ floR_ qnrB19_ sul2_ tet(A)	Streptomycin_ Amoxicillin_ Amoxicillin+Clavulanic acid_ Ampicillin_ Ampicillin+Clavulanic acid_ Aztreonam_ Cefepime_ Cefotaxime_ Cefoxitin_ Ceftazidime_ Ertapenem_ Imipenem_ Meropenem_ Piperacillin_ Piperacillin+Tazobactam_ Ticarcillin_ Ticarcillin+Clavulanic acid_ Chloramphenicol_ Florfenicol_ Ciprofloxacin_ Sulfamethoxazole_ Doxycycline_ Tetracycline	Col(pHAD28)	fdeC_ireA_iss_lpfA	ariR_emrE	BdcA_CsgC_CsgG_EcpD_LsrF_LsrG_LsrK_LsrR_McbR/YncC_RcdA_SdiA_bscg_
GCA_013520815.1	PE01_006	Gallus gallus domesticus	gut	2018	-:H1	449	81670	PDS000120206.1	aac(3)-VIa_ aadA1_ aph(3'')-Ib_ aph(3')-IIa_ aph(6)-Id_ blaCMY-2_ blaCTX-M-55_ blaTEM-214_ floR_ fosA3_ fosA6_ gyrA (S83L)_ qacE_ sul1_ sul2_ tet(A)	Gentamicin_ Spectinomycin_ Streptomycin_ Kanamycin_ Neomycin_ Amoxicillin_ Amoxicillin+Clavulanic acid_ Ampicillin_ Ampicillin+Clavulanic acid_ Cefotaxime_ Cefoxitin_ Ceftazidime_ Piperacillin_ Piperacillin+Tazobactam_ Ticarcillin_ Ticarcillin+Clavulanic acid_ Aztreonam_ Cefepime_ Ceftriaxone_ Unknown Beta-lactam_ Chloramphenicol_ Florfenicol_ Fosfomycin_ Nalidixic acid_ Ciprofloxacin_ Benzylkoni…	IncFII(pHN7A8)_ IncN_ IncX1	astA_eilA_espX1_fdeC_iha_iroD_iroE_iss_iucA_iucB_iucC_iucD_iutA_lpfA_ybtP_ybtQ	ariR_arsA_emrE_qacEdelta1_terD_terW_terZ	BdcA_CsgC_CsgG_EcpB_EcpD_LsrF_LsrG_LsrK_LsrR_McbR/YncC_PgaB_RcdA_SdiA_YmgB_bscg_
GCA_013520825.1	PE01_002	Gallus gallus domesticus	gut	2018	O4:H16	4537	81660		aadA2_ aph(6)-Id_ floR_ gyrA (S83L)_ lnu(F)	Spectinomycin_ Streptomycin_ Chloramphenicol_ Florfenicol_ Nalidixic acid_ Ciprofloxacin_ Lincomycin	ColpVC_ IncX1_ p0111	astA_espX1_fdeC_iss_mchF	ariR_emrE	BdcA_CsgC_CsgG_EcpB_LsrF_LsrG_LsrK_LsrR_McbR/YncC_RcdA_SdiA_YmgB_bscg_
GCA_021696895.1	PEROU_PCH19KC	cow	not collected	2017	-:H14	1249	11774		ant(3'')-Ia_ aph(3'')-Ib_ aph(6)-Id_ blaCTX-M-65_ blaTEM-1B_ dfrA1_ floR_ fosA3_ gyrA (D87N)_ gyrA (S83L)_ parC (S80I)_ sul2_ sul3_ tet(A)	Streptomycin_ Amoxicillin_ Ampicillin_ Aztreonam_ Cefepime_ Cefotaxime_ Ceftazidime_ Ceftriaxone_ Piperacillin_ Ticarcillin_ Cephalothin_ Trimethoprim_ Chloramphenicol_ Florfenicol_ Fosfomycin_ Nalidixic acid
GCA_021696935.1	PEROU_P14R	pig	not collected	2017	O178/O153:H11	6781	39870		aadA2_ ant(3'')-Ia_ aph(3')-Ia_ blaCTX-M-14_ blaTEM-176_ dfrA12_ fosA3_ mcr-1.1_ mph(A)_ qacE_ qnrB19_ sul1_ sul3_ tet(A)	Spectinomycin_ Streptomycin_ Kanamycin_ Neomycin_ Amoxicillin_ Ampicillin_ Aztreonam_ Cefepime_ Cefotaxime_ Ceftazidime_ Ceftriaxone_ Piperacillin_ Ticarcillin_ Unknown Beta-lactam_ Trimethoprim_ Fosfomycin_ Colistin_ Erythromycin_ Azithromycin_ Spiramycin_ Telithromycin_ Benzylkonium Chloride_ Ethidium Bromide_ Chlorhexidine_ Cetylpyridinium Chloride_ Ciprofloxacin_ Sulfamethoxazole_ Doxycycline…	Col(pHAD28)_ IncFIB(K)_ IncN_ IncX1	astA_espX1_fdeC	ariR_qacEdelta1_qacL	Ag43_BdcA_CsgC_CsgG_EcpD_LsrF_LsrK_LsrR_McbR/YncC_RcdA_SdiA_YmgB_bscg_
GCA_021697035.1	PEROU_P09KF	pig	not collected	2017	O128:H26	2197	132574	PDS000103871.1	aac(3)-IId_ aadA5_ aph(3'')-Ib_ aph(3')-IIa_ aph(6)-Id_ blaCTX-M-55_ blaTEM-214_ catA1_ dfrA17_ fosA3_ gyrA (D87N)_ gyrA (S83L)_ mcr-1.1_ mph(A)_ parC (S80I)_ qacE_ sitABCD_ sul1_ sul2_ tet(B)	Apramycin_ Gentamicin_ Tobramycin_ Dibekacin_ Netilmicin_ Sisomicin_ Spectinomycin_ Streptomycin_ Kanamycin_ Neomycin_ Amoxicillin_ Ampicillin_ Aztreonam_ Cefepime_ Cefotaxime_ Ceftazidime_ Ceftriaxone_ Piperacillin_ Ticarcillin_ Unknown Beta-lactam_ Chloramphenicol_ Trimethoprim_ Fosfomycin_ Nalidixic acid
GCA_021697075.1	PEROU_P07R	pig	not collected	2017	-:-	744	45938		aac(3)-IId_ aadA17_ aadA5_ aph(3'')-Ib_ aph(3')-Ia_ aph(6)-Id_ blaCTX-M-55_ blaTEM-214_ catA1_ dfrA17_ fosA3_ gyrA (D87N)_ gyrA (S83L)_ lnu(F)_ mcr-1.1_ mph(A)_ parC (A56T)_ parC (S80I)_ qacE_ sitABCD_ sul1_ sul2	Apramycin_ Gentamicin_ Tobramycin_ Dibekacin_ Netilmicin_ Sisomicin_ Spectinomycin_ Streptomycin_ Kanamycin_ Neomycin_ Amoxicillin_ Ampicillin_ Aztreonam_ Cefepime_ Cefotaxime_ Ceftazidime_ Ceftriaxone_ Piperacillin_ Ticarcillin_ Unknown Beta-lactam_ Chloramphenicol_ Trimethoprim_ Fosfomycin_ Nalidixic acid
GCA_021697085.1	PEROU_P29R	pig	not collected	2017	O46/O8/O134:H53	11921	26123		aac(3)-IId_ aadA1_ aadA2_ aph(3'')-Ib_ aph(6)-Id_ blaCTX-M-14_ blaTEM-57_ cmlA1_ dfrA12_ floR_ fosA3_ fosA6_ gyrA (D87N)_ gyrA (S83L)_ mcr-1.1_ mph(A)_ parC (S80I)_ qacE_ qnrB19_ sul1_ sul2_ sul3_ tet(B)	Apramycin_ Gentamicin_ Tobramycin_ Dibekacin_ Netilmicin_ Sisomicin_ Spectinomycin_ Streptomycin_ Amoxicillin_ Ampicillin_ Aztreonam_ Cefepime_ Cefotaxime_ Ceftazidime_ Ceftriaxone_ Piperacillin_ Ticarcillin_ Cephalothin_ Chloramphenicol_ Trimethoprim_ Florfenicol_ Fosfomycin_ Nalidixic acid
GCA_021697115.1	PEROU_MA06RF	cow	not collected	2017	O89:H9	10	27521		ant(3'')-Ia_ aph(3')-Ia_ blaCTX-M-3_ blaTEM-214_ dfrA1_ fosA3_ qnrB19_ sitABCD_ sul2_ sul3_ tet(A)	Streptomycin_ Kanamycin_ Neomycin_ Amoxicillin_ Ampicillin_ Aztreonam_ Cefepime_ Cefotaxime_ Ceftazidime_ Ceftriaxone_ Piperacillin_ Ticarcillin_ Unknown Beta-lactam_ Trimethoprim_ Fosfomycin_ Ciprofloxacin_ Hydrogen peroxide_ Sulfamethoxazole_ Doxycycline_ Tetracycline	Col(pHAD28)_ IncFIA_ IncFIB(AP001918)_ IncFII_ IncI1-I(Alpha)_ IncX1_ IncX2_ p0111	cvaC_fdeC_iroB_iroC_iroD_iroE_iroN_iss_iucA_iucB_iucC_iucD_iutA_mchF_tsh	ariR_qacL	BdcA_CsgC_CsgG_EcpB_EcpD_LsrF_LsrG_LsrK_LsrR_McbR/YncC_PgaB_RcdA_SdiA_YmgB_bscg_
GCA_021697175.1	PEROU_MA09KF	cow	not collected	2017	O8/O155:H10	1049	94195		aac(3)-IId_ aadA22_ aph(3')-Ia_ aph(3')-IIa_ aph(6)-Id_ blaCTX-M-55_ blaTEM-214_ dfrA17_ floR_ fosA3_ mph(A)_ sul1_ sul2_ sul3	Apramycin_ Gentamicin_ Tobramycin_ Dibekacin_ Netilmicin_ Sisomicin_ Spectinomycin_ Streptomycin_ Kanamycin_ Neomycin_ Amoxicillin_ Ampicillin_ Aztreonam_ Cefepime_ Cefotaxime_ Ceftazidime_ Ceftriaxone_ Piperacillin_ Ticarcillin_ Unknown Beta-lactam_ Trimethoprim_ Chloramphenicol_ Florfenicol_ Fosfomycin_ Erythromycin_ Azithromycin_ Spiramycin_ Telithromycin_ Sulfamethoxazole	IncFIB(AP001918)_ IncFII(pHN7A8)_ IncN_ IncX1_ IncX2	espX1_fdeC_iroD_iroE_iroN_iucA_iucB_iucC_iucD_iutA_lpfA_papF_papG-II_sslE	ariR_emrE_qacL	BdcA_CsgC_CsgG_EcpB_EcpD_LsrF_LsrG_LsrK_LsrR_McbR/YncC_PgaB_RcdA_SdiA_YmgB_bscg_
GCA_021697225.1	PEROU_H09RT	pig	not collected	2017	-:H9	410	84802		aac(3)-IId_ aadA1_ aadA17_ aph(3')-Ia_ aph(3')-IIa_ blaTEM-1B_ cmlA1_ dfrA12_ floR_ gyrA (D87N)_ gyrA (S83L)_ lnu(F)_ parC (S80I)_ sul2_ sul3_ tet(A)	Apramycin_ Gentamicin_ Tobramycin_ Dibekacin_ Netilmicin_ Sisomicin_ Spectinomycin_ Streptomycin_ Neomycin_ Kanamycin_ Lividomycin_ Paromomycin_ Ribostamycin_ Amoxicillin_ Ampicillin_ Cephalothin_ Piperacillin_ Ticarcillin_ Chloramphenicol_ Trimethoprim_ Florfenicol_ Nalidixic acid
GCA_021697245.1	PEROU_H19R	cow	not collected	2017	O10:H25	2325	93795		blaCTX-M-15_ qnrS1_ tet(A)	Amoxicillin_ Ampicillin_ Aztreonam_ Cefepime_ Cefotaxime_ Ceftazidime_ Ceftriaxone_ Piperacillin_ Ticarcillin_ Ciprofloxacin_ Doxycycline_ Tetracycline	None	espX1_iss	ariR_emrE	BdcA_CsgC_CsgG_EcpB_EcpD_FimA_LsrF_LsrG_LsrK_LsrR_McbR/YncC_PgaB_RcdA_SdiA_YmgB_bscg_
GCA_021697295.1	PEROU_MA15RF	cow	not collected	2017	O153:H9	38	34312		aph(3'')-Ib_ aph(6)-Id_ blaCTX-M-15_ blaTEM-1B_ dfrA14_ qnrS1_ sul2_ tet(A)	Streptomycin_ Amoxicillin_ Ampicillin_ Aztreonam_ Cefepime_ Cefotaxime_ Ceftazidime_ Ceftriaxone_ Piperacillin_ Ticarcillin_ Cephalothin_ Trimethoprim_ Ciprofloxacin_ Sulfamethoxazole_ Doxycycline_ Tetracycline	IncFIB(K)	eilA_espX1_fdeC_iss_sslE	ariR	BdcA_CsgC_CsgG_EcpB_EcpD_LsrF_LsrG_LsrK_LsrR_McbR/YncC_RcdA_SdiA_YmgB_bscg_
GCA_021697315.1	PEROU_H15R	cow	not collected	2017	O9:H11	-	97239		aac(3)-IId_ aadA2_ ant(3'')-Ia_ aph(3')-Ia_ blaCTX-M-14_ blaCTX-M-79_ blaTEM-176_ cmlA1_ dfrA12_ floR_ fosA3_ mph(A)_ qacE_ qnrB19_ sul1_ sul2_ sul3_ tet(A)	Apramycin_ Gentamicin_ Tobramycin_ Dibekacin_ Netilmicin_ Sisomicin_ Spectinomycin_ Streptomycin_ Kanamycin_ Neomycin_ Amoxicillin_ Ampicillin_ Aztreonam_ Cefepime_ Cefotaxime_ Ceftazidime_ Ceftriaxone_ Piperacillin_ Ticarcillin_ Unknown Beta-lactam_ Chloramphenicol_ Trimethoprim_ Florfenicol_ Fosfomycin_ Erythromycin_ Azithromycin_ Spiramycin_ Telithromycin_ Benzylkonium Chloride_ Ethidium Bromi…	IncFIB(K)_ IncFIB(pB171)_ IncFII(pHN7A8)_ IncN_ IncX1_ IncX4_ p0111	espX1_fdeC_ireA_lpfA_sslE	ariR_emrE_emrE_pcoA_pcoB_pcoC_pcoD_pcoE_pcoR_pcoS_qacEdelta1_qacL_silA_silB_silC_silE_silF_silS	BdcA_CsgC_CsgG_EcpB_EcpD_LsrF_LsrG_LsrK_LsrR_McbR/YncC_PgaB_RcdA_SdiA_YmgB_bscg_
GCA_021697395.1	PEROU_PCH21R	cow	not collected	2017	O8:H33	11918	9175		ant(3'')-Ia_ aph(3'')-Ib_ aph(6)-Id_ blaCTX-M-55_ blaCTX-M-65_ blaTEM-214_ dfrA1_ floR_ fosA3_ mcr-1.1_ sitABCD_ sul2_ sul3_ tet(A)	Streptomycin_ Amoxicillin_ Ampicillin_ Aztreonam_ Cefepime_ Cefotaxime_ Ceftazidime_ Ceftriaxone_ Piperacillin_ Ticarcillin_ Unknown Beta-lactam_ Trimethoprim_ Chloramphenicol_ Florfenicol_ Fosfomycin_ Colistin_ Hydrogen peroxide_ Sulfamethoxazole_ Doxycycline_ Tetracycline	IncFIB(AP001918)_ IncFII(pHN7A8)_ IncI1-I(Alpha)_ IncI2	cvaC_eilA_fdeC_iroB_iroC_iroD_iroE_iroN_iss_lpfA_mchF_sinH_sslE	ariR_emrE_qacL	BdcA_CsgC_CsgG_EcpB_EcpD_LsrF_LsrG_LsrK_LsrR_McbR/YncC_RcdA_SdiA_YmgB_bscg_
GCA_021697435.1	PEROU_H05R	pig	not collected	2017	O109:H9	155	40001		aac(3)-IV_ aadA1_ aadA2_ aph(3')-Ia_ aph(4)-Ia_ blaCTX-M-65_ blaTEM-1B_ cmlA1_ dfrA12_ floR_ fosA3_ gyrA (D87N)_ gyrA (S83L)_ mcr-1.1_ parC (S80I)_ sitABCD_ sul3_ tet(A)	Gentamicin_ Tobramycin_ Spectinomycin_ Streptomycin_ Kanamycin_ Hygromycin_ Amoxicillin_ Ampicillin_ Aztreonam_ Cefepime_ Cefotaxime_ Ceftazidime_ Ceftriaxone_ Piperacillin_ Ticarcillin_ Cephalothin_ Chloramphenicol_ Trimethoprim_ Florfenicol_ Fosfomycin_ Nalidixic acid
GCA_021697445.1	PEROU_8970B	Desmodus rotundus	not collected	2018	O89:H9	744	100555		aadA5_ ant(3'')-Ia_ aph(3'')-Ib_ aph(3')-Ia_ aph(6)-Id_ blaCTX-M-55_ blaTEM-1B_ catA1_ dfrA1_ dfrA17_ floR_ gyrA (D87N)_ gyrA (S83L)_ mph(A)_ parC (A56T)_ parC (S80I)_ qacE_ sitABCD_ sul1_ sul2_ sul3_ tet(A)_ tet(B)	Spectinomycin_ Streptomycin_ Neomycin_ Kanamycin_ Lividomycin_ Paromomycin_ Ribostamycin_ Amoxicillin_ Ampicillin_ Aztreonam_ Cefepime_ Cefotaxime_ Ceftazidime_ Ceftriaxone_ Piperacillin_ Ticarcillin_ Cephalothin_ Chloramphenicol_ Trimethoprim_ Florfenicol_ Nalidixic acid
GCA_021697455.1	PEROU_MA14R	cow	not collected	2017	O83:H42	-	117347		aac(3)-IId_ aadA17_ aadA5_ aph(3'')-Ib_ aph(3')-Ia_ aph(3')-IIa_ aph(6)-Id_ blaCTX-M-55_ blaTEM-57_ dfrA14_ dfrA17_ floR_ fosA3_ lnu(F)_ mph(A)_ parC (S80I)_ qacE_ sitABCD_ sul2_ sul3_ tet(A)	Apramycin_ Gentamicin_ Tobramycin_ Dibekacin_ Netilmicin_ Sisomicin_ Spectinomycin_ Streptomycin_ Kanamycin_ Neomycin_ Amoxicillin_ Ampicillin_ Aztreonam_ Cefepime_ Cefotaxime_ Ceftazidime_ Ceftriaxone_ Piperacillin_ Ticarcillin_ Cephalothin_ Trimethoprim_ Chloramphenicol_ Florfenicol_ Fosfomycin_ Lincomycin_ Erythromycin_ Azithromycin_ Spiramycin_ Telithromycin_ Nalidixic acid_ Ciprofloxacin_ Be…	IncFIA_ IncFIB(AP001918)_ IncN_ IncX1_ IncX2	cvaC_eilA_espX1_fdeC_ireA_iroB_iroC_iroD_iroE_iroN_iss_iucA_iucB_iucC_iucD_iutA_lpfA_mchF_mchF_papF_papG-II_sinH_sslE_tsh	ariR_emrE_qacEdelta1_qacL	BdcA_CsgC_CsgG_EcpB_EcpD_LsrF_LsrG_LsrK_LsrR_McbR/YncC_PgaB_RcdA_SdiA_YmgB_bscg_
GCA_021697495.1	PEROU_MA09KC	cow	not collected	2017	O128:H26	2197	132574	PDS000103871.1	aac(3)-IId_ aadA5_ aph(3'')-Ib_ aph(3')-IIa_ aph(6)-Id_ blaCTX-M-55_ blaTEM-214_ catA1_ dfrA17_ fosA3_ gyrA (D87N)_ gyrA (S83L)_ mcr-1.1_ mph(A)_ parC (S80I)_ qacE_ sitABCD_ sul1_ sul2_ tet(B)	Apramycin_ Gentamicin_ Tobramycin_ Dibekacin_ Netilmicin_ Sisomicin_ Spectinomycin_ Streptomycin_ Kanamycin_ Neomycin_ Amoxicillin_ Ampicillin_ Aztreonam_ Cefepime_ Cefotaxime_ Ceftazidime_ Ceftriaxone_ Piperacillin_ Ticarcillin_ Unknown Beta-lactam_ Chloramphenicol_ Trimethoprim_ Fosfomycin_ Nalidixic acid
GCA_021697595.1	PEROU_8529II	Desmodus rotundus	not collected	2017	O45:H19	371	56537		aac(6')-Ib-cr_ aac(6')-Ib-Hangzhou_ aadA2_ ant(3'')-Ia_ blaCTX-M-3_ blaTEM-1B_ cmlA1_ dfrA1_ floR_ fosA3_ lnu(F)_ qnrB19_ sul3_ tet(A)	Tobramycin_ Dibekacin_ Amikacin_ Sisomicin_ Netilmicin_ Fluoroquinolone_ Ciprofloxacin_ Spectinomycin_ Streptomycin_ Amoxicillin_ Ampicillin_ Aztreonam_ Cefepime_ Cefotaxime_ Ceftazidime_ Ceftriaxone_ Piperacillin_ Ticarcillin_ Cephalothin_ Chloramphenicol_ Trimethoprim_ Florfenicol_ Fosfomycin_ Lincomycin_ Sulfamethoxazole_ Doxycycline_ Tetracycline	IncFIB(AP001918)_ IncFII_ IncX1	air_eilA_espX1_fdeC_iha_ireA_iroB_iroC_iroD_iroE_iroN_iss_iucA_iucB_iucC_iucD_iutA_lpfA1_tsh	ariR_emrE_qacL	BdcA_CsgC_CsgG_EcpD_LsrF_LsrG_LsrK_LsrR_McbR/YncC_PgaB_RcdA_SdiA_bscg_
GCA_021697605.1	PEROU_8654	Desmodus rotundus	not collected	2017	O89:H4	167	119001	PDS000103868.1	aac(3)-IIa_ aac(6')-Ib-cr_ aac(6')-Ib-cr_ ant(3'')-Ia_ aph(3')-Ia_ blaCTX-M-15_ blaOXA-1_ blaTEM-176_ catB3_ dfrA17_ gyrA (D87N)_ gyrA (S83L)_ mcr-1.1_ mph(A)_ parC (E84G)_ parC (S80I)_ sitABCD_ sul3_ tet(B)	Gentamicin_ Tobramycin_ Dibekacin_ Amikacin_ Sisomicin_ Netilmicin_ Fluoroquinolone_ Ciprofloxacin_ Streptomycin_ Kanamycin_ Neomycin_ Amoxicillin_ Ampicillin_ Aztreonam_ Cefepime_ Cefotaxime_ Ceftazidime_ Ceftriaxone_ Piperacillin_ Ticarcillin_ Amoxicillin+Clavulanic acid_ Ampicillin+Clavulanic acid_ Piperacillin+Tazobactam_ Unknown Beta-lactam_ Chloramphenicol_ Trimethoprim_ Nalidixic acid
GCA_021697615.1	PEROU_8497A	Desmodus rotundus	not collected	2017	O45:H4	117	31974		aadA5_ blaCTX-M-55_ blaTEM-214_ dfrA17_ parC (S80I)_ qacE_ sitABCD	Spectinomycin_ Streptomycin_ Amoxicillin_ Ampicillin_ Aztreonam_ Cefepime_ Cefotaxime_ Ceftazidime_ Ceftriaxone_ Piperacillin_ Ticarcillin_ Unknown Beta-lactam_ Trimethoprim_ Nalidixic acid_ Ciprofloxacin_ Benzylkonium Chloride_ Ethidium Bromide_ Chlorhexidine_ Cetylpyridinium Chloride_ Hydrogen peroxide	Col156_ ColpVC_ IncFIB(AP001918)_ IncFII(pHN7A8)_ IncN	astA_fdeC_ireA_iss_iucA_iucB_iucC_iucD_iutA_lpfA_pic_sslE_vactox_ybtP_ybtQ	ariR_emrE_qacEdelta1	BdcA_CsgC_CsgG_EcpB_LsrF_LsrG_LsrK_LsrR_McbR/YncC_PgaB_RcdA_SdiA_YmgB_bscg_
GCA_021697675.1	PEROU_8454F	Desmodus rotundus	not collected	2017	O185:H21	162	142965	PDS000120185.1	aac(3)-IId_ aadA5_ aph(3'')-Ib_ aph(6)-Id_ blaCTX-M-65_ blaTEM-1B_ dfrA17_ floR_ fosA3_ gyrA (D87N)_ gyrA (S83L)_ mph(A)_ parC (S80I)_ qacE_ sitABCD_ sul1_ sul2_ tet(A)	Apramycin_ Gentamicin_ Tobramycin_ Dibekacin_ Netilmicin_ Sisomicin_ Spectinomycin_ Streptomycin_ Amoxicillin_ Ampicillin_ Aztreonam_ Cefepime_ Cefotaxime_ Ceftazidime_ Ceftriaxone_ Piperacillin_ Ticarcillin_ Cephalothin_ Trimethoprim_ Chloramphenicol_ Florfenicol_ Fosfomycin_ Nalidixic acid
GCA_021697715.1	PEROU_8446	Desmodus rotundus	not collected	2017	-:H21	602	115858		aph(3'')-Ib_ aph(3')-IIa_ aph(4)-Ia_ aph(6)-Id_ blaCTX-M-55_ blaTEM-214_ dfrA17_ floR_ fosA3_ gyrA (D87N)_ gyrA (S83L)_ parC (S80I)_ sitABCD_ sul2_ tet(A)	Streptomycin_ Kanamycin_ Neomycin_ Hygromycin_ Amoxicillin_ Ampicillin_ Aztreonam_ Cefepime_ Cefotaxime_ Ceftazidime_ Ceftriaxone_ Piperacillin_ Ticarcillin_ Unknown Beta-lactam_ Trimethoprim_ Chloramphenicol_ Florfenicol_ Fosfomycin_ Nalidixic acid
GCA_021697775.1	PEROU_8524	Desmodus rotundus	not collected	2017	O89:H10	617	93239		aadA1_ ant(2'')-Ia_ aph(3'')-Ib_ aph(3')-Ia_ aph(6)-Id_ blaCTX-M-3_ blaTEM-176_ cmlA1_ dfrA17_ floR_ fosA3_ mcr-1.1_ parC (S80I)_ parE (S458A)_ qacE_ sitABCD_ sul1_ sul2_ sul3_ tet(A)_ tet(B)	Spectinomycin_ Streptomycin_ Gentamicin_ Tobramycin_ Kanamycin_ Neomycin_ Amoxicillin_ Ampicillin_ Aztreonam_ Cefepime_ Cefotaxime_ Ceftazidime_ Ceftriaxone_ Piperacillin_ Ticarcillin_ Unknown Beta-lactam_ Chloramphenicol_ Trimethoprim_ Florfenicol_ Fosfomycin_ Colistin_ Nalidixic acid_ Ciprofloxacin_ Benzylkonium Chloride_ Ethidium Bromide_ Chlorhexidine_ Cetylpyridinium Chloride_ Hydrogen perox…	IncFIA_ IncFIB(AP001918)_ IncI2_ IncX1	espX1_fdeC_iss_sinH	ariR_emrE_qacEdelta1_qacL	BdcA_CsgC_CsgG_EcpD_LsrF_LsrG_LsrK_LsrR_McbR/YncC_PgaB_RcdA_SdiA_bscg_
GCA_021697815.1	PEROU_7676C	Desmodus rotundus	not collected	2017	O1:H6	648	31985	PDS000103881.1	aac(3)-IIa_ aadA5_ aph(3'')-Ib_ aph(6)-Id_ blaCTX-M-15_ blaTEM-1B_ dfrA17_ erm(B)_ floR_ mph(A)_ parC (S80I)_ qacE_ sitABCD_ sul1_ sul2_ tet(A)_ tet(B)	Gentamicin_ Tobramycin_ Spectinomycin_ Streptomycin_ Amoxicillin_ Ampicillin_ Aztreonam_ Cefepime_ Cefotaxime_ Ceftazidime_ Ceftriaxone_ Piperacillin_ Ticarcillin_ Cephalothin_ Trimethoprim_ Erythromycin_ Lincomycin_ Clindamycin_ Quinupristin_ Pristinamycin IA_ Virginiamycin S_ Chloramphenicol_ Florfenicol_ Azithromycin_ Spiramycin_ Telithromycin_ Nalidixic acid_ Ciprofloxacin_ Benzylkonium Chlor…	Col(BS512)_ IncFIA_ IncFIB(AP001918)_ IncFII(pRSB107)_ IncY	eilA_espX1_fdeC_iucA_iucB_iucC_iucD_iutA_lpfA_sinH_sslE_ybtP_ybtQ	ariR_emrE_qacEdelta1	Ag43_BdcA_CsgC_CsgG_EcpB_EcpD_LsrF_LsrG_LsrK_LsrR_McbR/YncC_RcdA_SdiA_YmgB_bscg_
GCA_021697825.1	PEROU_8071	Desmodus rotundus	not collected	2017	-:H28	156	48030	PDS000103877.1	aac(6')-Ib-cr_ aac(6')-Ib3_ aph(3'')-Ib_ aph(3')-IIa_ aph(6)-Id_ blaCTX-M-55_ blaTEM-214_ catB3_ dfrA1_ floR_ fosA3_ gyrA (D87N)_ gyrA (S83L)_ parC (E84A)_ parC (S80I)_ qacE_ sul1_ sul2_ tet(A)_ tet(B)	Tobramycin_ Dibekacin_ Amikacin_ Sisomicin_ Netilmicin_ Fluoroquinolone_ Ciprofloxacin_ Streptomycin_ Kanamycin_ Neomycin_ Amoxicillin_ Ampicillin_ Aztreonam_ Cefepime_ Cefotaxime_ Ceftazidime_ Ceftriaxone_ Piperacillin_ Ticarcillin_ Unknown Beta-lactam_ Chloramphenicol_ Trimethoprim_ Florfenicol_ Fosfomycin_ Nalidixic acid
GCA_021697855.1	PEROU_394	Desmodus rotundus	not collected	2015	O89:H4	167	119001	PDS000103868.1	aac(3)-IIa_ aac(6')-Ib-cr_ aac(6')-Ib-cr_ ant(3'')-Ia_ aph(3')-Ia_ blaCTX-M-15_ blaOXA-1_ blaTEM-176_ catB3_ dfrA17_ gyrA (D87N)_ gyrA (S83L)_ mph(A)_ parC (E84G)_ parC (S80I)_ sitABCD_ sul3_ tet(B)	Gentamicin_ Tobramycin_ Dibekacin_ Amikacin_ Sisomicin_ Netilmicin_ Fluoroquinolone_ Ciprofloxacin_ Streptomycin_ Kanamycin_ Neomycin_ Amoxicillin_ Ampicillin_ Aztreonam_ Cefepime_ Cefotaxime_ Ceftazidime_ Ceftriaxone_ Piperacillin_ Ticarcillin_ Amoxicillin+Clavulanic acid_ Ampicillin+Clavulanic acid_ Piperacillin+Tazobactam_ Unknown Beta-lactam_ Chloramphenicol_ Trimethoprim_ Nalidixic acid
GCA_021697875.1	PEROU_343	Desmodus rotundus	not collected	2015	O89:H4	167	119001	PDS000103868.1	aac(3)-IIa_ aac(6')-Ib-cr_ aac(6')-Ib-cr_ ant(3'')-Ia_ aph(3')-Ia_ blaCTX-M-15_ blaOXA-1_ blaTEM-176_ catB3_ dfrA17_ gyrA (D87N)_ gyrA (S83L)_ mcr-1.1_ mph(A)_ parC (E84G)_ parC (S80I)_ sitABCD_ sul3_ tet(B)	Gentamicin_ Tobramycin_ Dibekacin_ Amikacin_ Sisomicin_ Netilmicin_ Fluoroquinolone_ Ciprofloxacin_ Streptomycin_ Kanamycin_ Neomycin_ Amoxicillin_ Ampicillin_ Aztreonam_ Cefepime_ Cefotaxime_ Ceftazidime_ Ceftriaxone_ Piperacillin_ Ticarcillin_ Amoxicillin+Clavulanic acid_ Ampicillin+Clavulanic acid_ Piperacillin+Tazobactam_ Unknown Beta-lactam_ Chloramphenicol_ Trimethoprim_ Nalidixic acid
GCA_021697955.1	PEROU_311C	Desmodus rotundus	not collected	2015	O1:H6	648	31985	PDS000103881.1	aac(3)-IIa_ aadA5_ aph(3'')-Ib_ aph(6)-Id_ blaCTX-M-15_ blaTEM-1B_ dfrA17_ erm(B)_ floR_ mph(A)_ parC (S80I)_ qacE_ sitABCD_ sul1_ sul2_ tet(A)_ tet(B)	Gentamicin_ Tobramycin_ Spectinomycin_ Streptomycin_ Amoxicillin_ Ampicillin_ Aztreonam_ Cefepime_ Cefotaxime_ Ceftazidime_ Ceftriaxone_ Piperacillin_ Ticarcillin_ Cephalothin_ Trimethoprim_ Erythromycin_ Lincomycin_ Clindamycin_ Quinupristin_ Pristinamycin IA_ Virginiamycin S_ Chloramphenicol_ Florfenicol_ Azithromycin_ Spiramycin_ Telithromycin_ Nalidixic acid_ Ciprofloxacin_ Benzylkonium Chlor…	Col(BS512)_ IncFIA_ IncFIB(AP001918)_ IncFII(pRSB107)_ IncY	eilA_espX1_fdeC_iucA_iucB_iucC_iucD_iutA_lpfA_sinH_sslE_ybtP_ybtQ	ariR_emrE_qacEdelta1	Ag43_BdcA_CsgC_CsgG_EcpB_EcpD_LsrF_LsrG_LsrK_LsrR_McbR/YncC_RcdA_SdiA_YmgB_bscg_
GCA_021697965.1	PEROU_332F	Desmodus rotundus	not collected	2015	O89:H4	167	119001	PDS000103868.1	aac(3)-IIa_ aac(6')-Ib-cr_ aac(6')-Ib-cr_ ant(3'')-Ia_ aph(3')-Ia_ blaCTX-M-15_ blaOXA-1_ blaTEM-176_ catB3_ dfrA17_ gyrA (D87N)_ gyrA (S83L)_ mcr-1.1_ mph(A)_ parC (E84G)_ parC (S80I)_ sitABCD_ sul3_ tet(B)	Gentamicin_ Tobramycin_ Dibekacin_ Amikacin_ Sisomicin_ Netilmicin_ Fluoroquinolone_ Ciprofloxacin_ Streptomycin_ Kanamycin_ Neomycin_ Amoxicillin_ Ampicillin_ Aztreonam_ Cefepime_ Cefotaxime_ Ceftazidime_ Ceftriaxone_ Piperacillin_ Ticarcillin_ Amoxicillin+Clavulanic acid_ Ampicillin+Clavulanic acid_ Piperacillin+Tazobactam_ Unknown Beta-lactam_ Chloramphenicol_ Trimethoprim_ Nalidixic acid
GCA_021698015.1	PEROU_253F	Desmodus rotundus	not collected	2015	O1:H6	648	31985	PDS000103881.1	aac(3)-IIa_ aadA5_ aph(3'')-Ib_ aph(6)-Id_ blaCTX-M-15_ blaTEM-1B_ dfrA17_ erm(B)_ floR_ mph(A)_ parC (S80I)_ qacE_ sitABCD_ sul1_ sul2_ tet(A)_ tet(B)	Gentamicin_ Tobramycin_ Spectinomycin_ Streptomycin_ Amoxicillin_ Ampicillin_ Aztreonam_ Cefepime_ Cefotaxime_ Ceftazidime_ Ceftriaxone_ Piperacillin_ Ticarcillin_ Cephalothin_ Trimethoprim_ Erythromycin_ Lincomycin_ Clindamycin_ Quinupristin_ Pristinamycin IA_ Virginiamycin S_ Chloramphenicol_ Florfenicol_ Azithromycin_ Spiramycin_ Telithromycin_ Nalidixic acid_ Ciprofloxacin_ Benzylkonium Chlor…	Col(BS512)_ IncFIA_ IncFIB(AP001918)_ IncFII(pRSB107)_ IncY	eilA_espX1_fdeC_iucA_iucB_iucC_iucD_iutA_lpfA_sinH_sslE_ybtP_ybtQ	ariR_emrE_qacEdelta1	BdcA_CsgC_CsgG_EcpB_LsrF_LsrG_LsrK_LsrR_McbR/YncC_PgaB_RcdA_SdiA_YmgB_bscg_
GCA_021698055.1	PEROU_292	Desmodus rotundus	not collected	2015	O174:H28	156	48030	PDS000103877.1	aac(6')-Ib-cr_ aac(6')-Ib3_ aadA2_ ant(3'')-Ia_ aph(3'')-Ib_ aph(3')-IIa_ aph(6)-Id_ blaCTX-M-55_ blaTEM-214_ catB3_ cmlA1_ dfrA1_ floR_ fosA3_ gyrA (D87N)_ gyrA (S83L)_ parC (E84A)_ parC (S80I)_ qacE_ sitABCD_ sul1_ sul2_ sul3_ tet(A)_ tet(B)	Tobramycin_ Dibekacin_ Amikacin_ Sisomicin_ Netilmicin_ Fluoroquinolone_ Ciprofloxacin_ Spectinomycin_ Streptomycin_ Kanamycin_ Neomycin_ Amoxicillin_ Ampicillin_ Aztreonam_ Cefepime_ Cefotaxime_ Ceftazidime_ Ceftriaxone_ Piperacillin_ Ticarcillin_ Unknown Beta-lactam_ Chloramphenicol_ Trimethoprim_ Florfenicol_ Fosfomycin_ Nalidixic acid
GCA_021698075.1	PEROU_281R	Desmodus rotundus	not collected	2015	O174:H28	156	48030		aac(6')-Ib-cr_ aac(6')-Ib3_ aadA3_ ant(3'')-Ia_ aph(3'')-Ib_ aph(3')-IIa_ aph(6)-Id_ blaCTX-M-55_ blaTEM-214_ catB3_ cmlA1_ dfrA1_ floR_ fosA3_ gyrA (D87N)_ gyrA (S83L)_ parC (E84A)_ parC (S80I)_ qacE_ qnrB19_ sitABCD_ sul1_ sul2_ sul3_ tet(A)_ tet(B)	Tobramycin_ Dibekacin_ Amikacin_ Sisomicin_ Netilmicin_ Fluoroquinolone_ Ciprofloxacin_ Spectinomycin_ Streptomycin_ Kanamycin_ Neomycin_ Amoxicillin_ Ampicillin_ Aztreonam_ Cefepime_ Cefotaxime_ Ceftazidime_ Ceftriaxone_ Piperacillin_ Ticarcillin_ Unknown Beta-lactam_ Chloramphenicol_ Trimethoprim_ Florfenicol_ Fosfomycin_ Nalidixic acid
GCA_021698335.1	PEROU_10053A	Desmodus rotundus	not collected	2018	O119:H38	11919	43238		ant(3'')-Ia_ aph(3')-Ia_ blaCTX-M-65_ blaTEM-176_ fosA3_ qnrB19_ sul3_ tet(A)	Streptomycin_ Kanamycin_ Neomycin_ Amoxicillin_ Ampicillin_ Aztreonam_ Cefepime_ Cefotaxime_ Ceftazidime_ Ceftriaxone_ Piperacillin_ Ticarcillin_ Unknown Beta-lactam_ Fosfomycin_ Ciprofloxacin_ Sulfamethoxazole_ Doxycycline_ Tetracycline	Col(pHAD28)_ Col156_ IncFIC(FII)_ IncI(Gamma)_ IncX1_ IncX4_ p0111	espX1_fdeC_iss	ariR_emrE_qacL	BdcA_CsgC_CsgG_EcpB_EcpD_LsrF_LsrG_LsrK_LsrR_McbR/YncC_PgaB_RcdA_SdiA_YmgB_bscg_
GCA_021699765.1	PEROU_6622D	Desmodus rotundus	not collected	2018	O8:H19	162	115873	PDS000103870.5	aadA5_ aph(3'')-Ib_ aph(6)-Id_ blaCTX-M-55_ blaTEM-214_ dfrA17_ floR_ fosA3_ gyrA (D87N)_ gyrA (S83L)_ parC (S80I)_ qacE_ sitABCD_ sul1_ sul2_ tet(A)	Spectinomycin_ Streptomycin_ Amoxicillin_ Ampicillin_ Aztreonam_ Cefepime_ Cefotaxime_ Ceftazidime_ Ceftriaxone_ Piperacillin_ Ticarcillin_ Unknown Beta-lactam_ Trimethoprim_ Chloramphenicol_ Florfenicol_ Fosfomycin_ Nalidixic acid
GCA_022761155.1	EC_1143	dog	feces	2019	-:H46	5259	12067		aac(3)-IId_ aadA1_ aadA2_ aph(3'')-Ib_ aph(6)-Id_ blaCTX-M-8_ blaTEM-1B_ cmlA1_ dfrA12_ floR_ gyrA (D87N)_ gyrA (S83L)_ parC (E84G)_ parC (S80I)_ tet(B)	Apramycin_ Gentamicin_ Tobramycin_ Dibekacin_ Netilmicin_ Sisomicin_ Spectinomycin_ Streptomycin_ Amoxicillin_ Ampicillin_ Aztreonam_ Cefepime_ Cefotaxime_ Ceftazidime_ Ceftriaxone_ Piperacillin_ Ticarcillin_ Cephalothin_ Chloramphenicol_ Trimethoprim_ Florfenicol_ Nalidixic acid
GCA_022761205.1	EC_1144	Environment	drinking water	2019	O9:H10	227	88637		aph(3')-IIa_ blaCTX-M-55_ blaTEM-214_ dfrA1_ fosA3_ qnrB19_ sitABCD_ sul3_ tet(B)	Kanamycin_ Neomycin_ Amoxicillin_ Ampicillin_ Aztreonam_ Cefepime_ Cefotaxime_ Ceftazidime_ Ceftriaxone_ Piperacillin_ Ticarcillin_ Unknown Beta-lactam_ Trimethoprim_ Fosfomycin_ Ciprofloxacin_ Hydrogen peroxide_ Sulfamethoxazole_ Doxycycline_ Tetracycline_ Minocycline	Col(pHAD28)_ IncFIB(AP001918)_ IncFII_ IncFII(pHN7A8)_ IncI1-I(Alpha)	capU_cvaC_espX1_fdeC_iroB_iroC_iroD_iroE_iroN_iss_iucA_iucB_iucC_iucD_iutA_mchF_ybtP_ybtQ	ariR_emrE_qacL	BdcA_CsgC_CsgG_EcpB_LsrF_LsrG_LsrK_LsrR_McbR/YncC_PgaB_RcdA_SdiA_YmgB_bscg_
GCA_023554835.1	EC275K	Sus scrofa domesticus	intestine	2020	O123/O186:H11	29	116565	PDS000110214.1	aadA1_ dfrA1_ floR_ qnrB19_ sul3_ tet(A)	Spectinomycin_ Streptomycin_ Trimethoprim_ Chloramphenicol_ Florfenicol_ Ciprofloxacin_ Sulfamethoxazole_ Doxycycline_ Tetracycline	Col156_ ColE10_ IncFIB(AP001918)_ IncX1	cdtB_cif_eae_efa1_espA_espB_espF_espJ_fdeC_iha_iss_iucA_iucB_iucC_iucD_iutA_katP_lpfA_nleA_nleA_nleB_nleC_sepA_tccP_tir_toxB_tsh	ariR_qacL_terD_terW_terZ	BdcA_CsgC_CsgG_LsrF_LsrG_LsrK_LsrR_RcdA_SdiA_bscg_
GCA_023554855.1	EC258K	Sus scrofa domesticus	intestine	2020	O8:H20	3345	74195		aadA1_ aadA2_ blaTEM-1B_ cmlA1_ dfrA14_ floR_ mef(B)_ qnrB19_ qnrS1_ sul3_ tet(A)_ tet(B)	Spectinomycin_ Streptomycin_ Amoxicillin_ Ampicillin_ Cephalothin_ Piperacillin_ Ticarcillin_ Chloramphenicol_ Trimethoprim_ Florfenicol_ Erythromycin_ Azithromycin_ Ciprofloxacin_ Sulfamethoxazole_ Doxycycline_ Tetracycline_ Minocycline	IncFIA(HI1)_ IncFII(pHN7A8)_ IncHI1A_ IncHI1B(R27)_ IncI1-I(Alpha)_ IncX1	astA_capU_espX1_fdeC_sslE	ariR_emrE_merA_merC_merD_merE_merP_merR_merT_pcoA_pcoB_pcoC_pcoE_qacL_silA_silB_silC_silE_silF_silP_silR_silS	BdcA_CsgC_CsgG_EcpB_EcpD_LsrF_LsrG_LsrK_LsrR_McbR/YncC_RcdA_SdiA_YmgB_bscg_
GCA_023554875.1	EC248K	Sus scrofa domesticus	intestine	2020	-:H32	10	113518		aadA22_ blaTEM-1A_ floR_ lnu(G)_ qnrB19_ sul3_ tet(B)	Spectinomycin_ Streptomycin_ Amoxicillin_ Ampicillin_ Cephalothin_ Piperacillin_ Ticarcillin_ Chloramphenicol_ Florfenicol_ Lincomycin_ Ciprofloxacin_ Sulfamethoxazole_ Doxycycline_ Tetracycline_ Minocycline	IncFIA(HI1)_ IncHI1A_ IncHI1B(R27)		ariR_merR_merT_pcoA_pcoB_pcoC_pcoD_pcoE_pcoR_pcoS_qacL_silA_silB_silC_silE_silF_silP_silR_silS	BdcA_CsgC_CsgG_LsrF_LsrG_LsrK_LsrR_McbR/YncC_RcdA_SdiA_bscg_
GCA_023554885.1	EC247K	Sus scrofa domesticus	intestine	2020	O89:H9	167	33472		aph(3'')-Ib_ aph(3')-Ia_ aph(3')-Ia_ aph(6)-Id_ blaCTX-M-14_ floR_ gyrA (D87N)_ gyrA (S83L)_ parC (A108T)_ parC (S80I)_ sitABCD_ sul2_ tet(A)	Streptomycin_ Kanamycin_ Neomycin_ Amoxicillin_ Ampicillin_ Aztreonam_ Cefepime_ Cefotaxime_ Ceftazidime_ Ceftriaxone_ Piperacillin_ Ticarcillin_ Chloramphenicol_ Florfenicol_ Nalidixic acid
GCA_023554915.1	EC273K	Sus scrofa domesticus	intestine	2020	-:H11	29	116565	PDS000110214.1	aadA1_ dfrA1_ floR_ qnrB19_ sul3_ tet(A)	Spectinomycin_ Streptomycin_ Trimethoprim_ Chloramphenicol_ Florfenicol_ Ciprofloxacin_ Sulfamethoxazole_ Doxycycline_ Tetracycline	Col156_ ColE10_ IncFIB(AP001918)_ IncX1	cdtB_cif_eae_efa1_espA_espB_espF_espJ_fdeC_iha_iha_iss_iucA_iucB_iucC_iucD_iutA_katP_lpfA_nleA_nleA_nleB_nleC_sepA_tccP_tir_tsh	ariR_qacL_terD_terW_terZ	CsgC_CsgG_EcpB_EcpD_FimA_LsrF_LsrG_LsrK_LsrR_McbR/YncC_RcdA_SdiA_YmgB_bscg_
GCA_023554935.1	EC237K	Sus scrofa domesticus	intestine	2020	-:H19	10	137690		aph(3'')-Ib_ aph(3')-Ia_ aph(6)-Id_ blaTEM-176_ dfrA8_ floR_ qnrB19_ sul2_ tet(A)_ tet(C)	Streptomycin_ Kanamycin_ Neomycin_ Unknown Beta-lactam_ Trimethoprim_ Chloramphenicol_ Florfenicol_ Ciprofloxacin_ Sulfamethoxazole_ Doxycycline_ Tetracycline	IncFIB(K)_ IncFIC(FII)_ IncX1	astA_sslE	pcoA_pcoB_pcoC_pcoD_pcoE_pcoR_pcoS_qacG2_silA_silB_silC_silE_silF_silP_silR_silS	BdcA_CsgC_CsgG_LsrF_LsrG_LsrK_LsrR_McbR/YncC_RcdA_SdiA_bscg_
GCA_023554955.1	EC225K	Sus scrofa domesticus	intestine	2020	-:H38	1602	127805		aac(3)-IId_ aadA1_ aadA17_ aph(3')-Ia_ blaTEM-1B_ cmlA1_ dfrA12_ gyrA (S83L)_ lnu(F)_ parC (S80I)_ qnrB19_ sul3_ tet(A)	Apramycin_ Gentamicin_ Tobramycin_ Dibekacin_ Netilmicin_ Sisomicin_ Spectinomycin_ Streptomycin_ Neomycin_ Kanamycin_ Lividomycin_ Paromomycin_ Ribostamycin_ Amoxicillin_ Ampicillin_ Cephalothin_ Piperacillin_ Ticarcillin_ Chloramphenicol_ Trimethoprim_ Nalidixic acid_ Ciprofloxacin_ Lincomycin_ Sulfamethoxazole_ Doxycycline_ Tetracycline	Col(pHAD28)	astA_espX1_fdeC	ariR_emrE_pcoD_pcoE_pcoR_pcoS_qacL_silA_silB_silC_silE_silF_silP_silR_silS	BdcA_CsgC_CsgG_EcpB_EcpD_LsrF_LsrG_LsrK_LsrR_McbR/YncC_PgaB_RcdA_SdiA_YmgB_bscg_
GCA_023554965.1	EC206K	Sus scrofa domestica	intestine	2020	O16:H48	10	6019		aadA22_ blaTEM-1A_ floR_ lnu(G)_ qnrB19_ sul3_ tet(A)_ tet(B)	Spectinomycin_ Streptomycin_ Amoxicillin_ Ampicillin_ Cephalothin_ Piperacillin_ Ticarcillin_ Chloramphenicol_ Florfenicol_ Lincomycin_ Ciprofloxacin_ Sulfamethoxazole_ Doxycycline_ Tetracycline_ Minocycline	IncFIA(HI1)_ IncHI1A_ IncHI1B(R27)_ IncI1-I(Alpha)_ IncX1_ IncY		ariR_emrE_merR_merT_pcoA_pcoB_pcoC_pcoD_pcoE_pcoR_pcoS_qacL_silA_silB_silC_silE_silF_silP_silR_silS	BdcA_CsgC_CsgG_EcpB_LsrF_LsrG_LsrK_LsrR_McbR/YncC_PgaB_RcdA_SdiA_YmgB_bscg_
GCA_023555025.1	EC204K	Sus scrofa domestica	intestine	2020	O149:H10	100	91813		aadA1_ blaTEM-1B_ dfrA1_ floR_ gyrA (S83L)_ mcr-1.1_ parC (S80I)_ qnrB19_ sul3_ tet(A)	Spectinomycin_ Streptomycin_ Amoxicillin_ Ampicillin_ Cephalothin_ Piperacillin_ Ticarcillin_ Trimethoprim_ Chloramphenicol_ Florfenicol_ Nalidixic acid_ Ciprofloxacin_ Colistin_ Sulfamethoxazole_ Doxycycline_ Tetracycline	IncFIB(AP001918)_ IncFIB(K)_ IncFII(pSE11)_ IncI2	astA_capU_faeG_fdeC_hlyA-alpha_iha_ltcA_stb	emrE_qacL_terD_terW_terZ	BdcA_CsgC_CsgG_EcpB_EcpD_LsrF_LsrG_LsrK_LsrR_McbR/YncC_PgaB_RcdA_SdiA_YmgB_bscg_
GCA_023556475.1	EC254K	Sus scrofa domesticus	intestine	2020	O6:H27	10	141957		aadA1_ aadA2_ aph(3'')-Ib_ aph(6)-Id_ blaTEM-1B_ cmlA1_ dfrA12_ qnrB19_ sul3_ tet(B)_ tet(M)	Spectinomycin_ Streptomycin_ Amoxicillin_ Ampicillin_ Cephalothin_ Piperacillin_ Ticarcillin_ Chloramphenicol_ Trimethoprim_ Ciprofloxacin_ Sulfamethoxazole_ Doxycycline_ Tetracycline_ Minocycline	Col(pHAD28)_ ColE10_ IncR_ IncX1	espX1	ariR_emrE_qacG2	BdcA_CsgC_CsgG_EcpB_LsrF_LsrG_LsrK_LsrR_McbR/YncC_RcdA_SdiA_YmgB_bscg_
GCA_024495285.1	EC1141	Homo sapiens	not collected	2020	-:H4	131	86432		aac(3)-IIa_ aac(6')-Ib-cr_ aac(6')-Ib-cr_ blaCTX-M-15_ blaOXA-1_ blaOXA-181_ catB3_ mph(A)_ parC (E84V)_ parC (S80I)_ qnrS1_ tet(A)	Gentamicin_ Tobramycin_ Dibekacin_ Amikacin_ Sisomicin_ Netilmicin_ Fluoroquinolone_ Ciprofloxacin_ Amoxicillin_ Ampicillin_ Aztreonam_ Cefepime_ Cefotaxime_ Ceftazidime_ Ceftriaxone_ Piperacillin_ Ticarcillin_ Amoxicillin+Clavulanic acid_ Ampicillin+Clavulanic acid_ Piperacillin+Tazobactam_ Ertapenem_ Imipenem_ Meropenem_ Chloramphenicol_ Erythromycin_ Azithromycin_ Spiramycin_ Telithromycin_ Na…	ColKP3_ IncFIA_ IncFIB(AP001918)_ IncX3	cnf1_fdeC_hlyA-alpha_iha_iss_iucA_iucB_iucC_iucD_iutA_papC_papF_papG-II_papH_sat_sinH_ybtP_ybtQ	ariR_emrE	BdcA_CsgC_CsgG_EcpD_LsrF_LsrG_LsrK_LsrR_McbR/YncC_RcdA_SdiA_bscg_
GCA_025563585.1		Homo sapiens	stool	2017	-:H45	155	51430		ant(3'')-Ia_ aph(3'')-Ib_ aph(3'')-Ib_ aph(3')-IIa_ aph(3')-IIa_ aph(6)-Id_ aph(6)-Id_ blaCTX-M-55_ blaCTX-M-55_ blaTEM-176_ blaTEM-176_ floR_ floR_ fosA3_ fosA3_ qnrB19_ qnrB19_ sul2_ sul2_ sul3_ tet(A)_ tet(A)	Streptomycin_ Kanamycin_ Neomycin_ Amoxicillin_ Ampicillin_ Aztreonam_ Cefepime_ Cefotaxime_ Ceftazidime_ Ceftriaxone_ Piperacillin_ Ticarcillin_ Unknown Beta-lactam_ Chloramphenicol_ Florfenicol_ Fosfomycin_ Ciprofloxacin_ Sulfamethoxazole_ Doxycycline_ Tetracycline	Col(pHAD28)_ Col(pHAD28)_ IncN_ IncX1	espX1_fdeC_iroB_iroC_iroD_iroE_iroN_iucA_iucB_iucC_iucD_iutA_lpfA_sslE_tsh	ariR_qacL	Ag43_BdcA_CsgC_CsgG_EcpB_EcpD_LsrF_LsrG_LsrK_LsrR_McbR/YncC_RcdA_SdiA_YmgB_bscg_
GCA_025563605.1		Homo sapiens	stool	2017	-:H10	448	143574		aph(3'')-Ib_ aph(3'')-Ib_ aph(3')-Ia_ aph(3')-Ia_ aph(6)-Id_ aph(6)-Id_ blaCTX-M-55_ blaCTX-M-55_ blaTEM-1B_ blaTEM-1B_ dfrA7_ dfrA7_ floR_ floR_ fosA3_ fosA3_ fosA3_ gyrA (D87N)_ gyrA (S83L)_ parC (S80I)_ parE (S458T)_ qacE_ qacE_ qnrB19_ qnrB19_ sul1_ sul1_ sul2_ sul2_ sul2_ sul2_ sul2_ tet(A)_ tet(A)_ tet(A)_ tet(A)_ tet(A)	Streptomycin_ Kanamycin_ Amoxicillin_ Ampicillin_ Aztreonam_ Cefepime_ Cefotaxime_ Ceftazidime_ Ceftriaxone_ Piperacillin_ Ticarcillin_ Cephalothin_ Trimethoprim_ Chloramphenicol_ Florfenicol_ Fosfomycin_ Nalidixic acid
GCA_025563625.1		Homo sapiens	stool	2017	O130:H26	1716	61485		ant(3'')-Ia_ ant(3'')-Ia_ aph(3')-Ia_ aph(3')-Ia_ blaCTX-M-65_ blaCTX-M-65_ blaTEM-176_ blaTEM-176_ dfrA8_ dfrA8_ qnrB19_ qnrB19_ sul3_ sul3_ tet(A)_ tet(A)	Streptomycin_ Kanamycin_ Neomycin_ Amoxicillin_ Ampicillin_ Aztreonam_ Cefepime_ Cefotaxime_ Ceftazidime_ Ceftriaxone_ Piperacillin_ Ticarcillin_ Unknown Beta-lactam_ Trimethoprim_ Ciprofloxacin_ Sulfamethoxazole_ Doxycycline_ Tetracycline	IncI(Gamma)_ IncX1	capU_fdeC_iss	ariR_qacL	BdcA_CsgC_CsgG_EcpB_EcpD_LsrF_LsrG_LsrK_LsrR_McbR/YncC_PgaB_RcdA_SdiA_YmgB_bscg_
GCA_025563645.1		Homo sapiens	stool	2017	-:H23	1163	81726	PDS000120209.1	aac(3)-VIa_ aac(3)-VIa_ aadA1_ aadA1_ aadA2_ aadA2_ aph(3')-IIa_ aph(3')-IIa_ blaCTX-M-55_ blaCTX-M-55_ blaTEM-214_ blaTEM-216_ fosA3_ fosA3_ lnu(F)_ lnu(F)_ mcr-1.1_ mcr-1.1_ sitABCD_ sul3_ sul3	Gentamicin_ Spectinomycin_ Streptomycin_ Kanamycin_ Neomycin_ Amoxicillin_ Ampicillin_ Aztreonam_ Cefepime_ Cefotaxime_ Ceftazidime_ Ceftriaxone_ Piperacillin_ Ticarcillin_ Unknown Beta-lactam_ Fosfomycin_ Lincomycin_ Colistin_ Hydrogen peroxide_ Sulfamethoxazole	IncFIA_ IncFIB(AP001918)_ IncFII(pHN7A8)_ IncI1-I(Alpha)_ IncI2_ IncN_ IncX1	cvaC_iha_iroB_iroC_iroD_iroE_iroN_iss_iucA_iucB_iucC_iucD_iutA_lpfA_mchB_mchF_sinH_sslE_tsh_ybtP_ybtQ	ariR_emrE_qacL	Ag43_BdcA_CsgC_CsgG_EcpB_EcpD_LsrF_LsrG_LsrK_LsrR_McbR/YncC_RcdA_SdiA_YmgB_bscg_
GCA_025563665.1		Homo sapiens	stool	2017	O1:H15	38	88921	PDS000061463.11	aac(6')-Ib-cr_ aac(6')-Ib-cr_ aadA1_ aadA1_ ant(2'')-Ia_ ant(2'')-Ia_ ARR-3_ ARR-3_ blaCTX-M-14_ blaCTX-M-14_ blaOXA-1_ blaOXA-1_ blaTEM-1A_ blaTEM-1A_ catB3_ catB3_ cmlA1_ cmlA1_ dfrA17_ gyrA (D87N)_ gyrA (S83L)_ mph(A)_ mph(A)_ parC (S80I)_ qacE_ qacE_ sul1_ sul1_ tet(B)_ tet(B)	Tobramycin_ Dibekacin_ Amikacin_ Sisomicin_ Netilmicin_ Fluoroquinolone_ Ciprofloxacin_ Spectinomycin_ Streptomycin_ Gentamicin_ Rifampicin_ Amoxicillin_ Ampicillin_ Aztreonam_ Cefepime_ Cefotaxime_ Ceftazidime_ Ceftriaxone_ Piperacillin_ Ticarcillin_ Amoxicillin+Clavulanic acid_ Ampicillin+Clavulanic acid_ Piperacillin+Tazobactam_ Cephalothin_ Chloramphenicol_ Trimethoprim_ Nalidixic acid
GCA_025563685.1		Homo sapiens	stool	2017	O159:H34	218	96721		aac(3)-IV_ aac(3)-IV_ aph(4)-Ia_ aph(4)-Ia_ blaCTX-M-65_ blaCTX-M-65_ blaTEM-1B_ blaTEM-1B_ floR_ floR_ qnrD1_ qnrD1	Gentamicin_ Tobramycin_ Hygromycin_ Amoxicillin_ Ampicillin_ Aztreonam_ Cefepime_ Cefotaxime_ Ceftazidime_ Ceftriaxone_ Piperacillin_ Ticarcillin_ Cephalothin_ Chloramphenicol_ Florfenicol_ Ciprofloxacin	Col3M_ Col3M_ IncI(Gamma)_ IncR	fdeC_iss	ariR_clpK_emrE_hdeD-GI_hsp20_kefB-GI_pcoA_pcoB_pcoC_pcoD_pcoE_pcoR_pcoS_psi-GI_shsP_silA_silB_silC_silE_silF_silP_silR_silS_trxLHR_yfdX1_yfdX2	BdcA_CsgC_CsgG_EcpB_FimA_LsrF_LsrG_LsrK_LsrR_PgaB_RcdA_SdiA_YmgB_bscg_
GCA_025563705.1		Homo sapiens	stool	2017	O89:H4	10	92679		aadA2_ aadA2_ aadA5_ aadA5_ aph(3'')-Ib_ aph(3'')-Ib_ aph(6)-Id_ aph(6)-Id_ blaCTX-M-65_ blaCTX-M-65_ blaTEM-1B_ blaTEM-1B_ catA1_ catA1_ dfrA17_ dfrA17_ erm(B)_ erm(B)_ fosA3_ fosA3_ lnu(F)_ lnu(F)_ mph(A)_ mph(A)_ qacE_ qacE_ qnrB19_ qnrB19_ sitABCD_ sul2_ sul2_ tet(B)_ tet(B)	Spectinomycin_ Streptomycin_ Amoxicillin_ Ampicillin_ Aztreonam_ Cefepime_ Cefotaxime_ Ceftazidime_ Ceftriaxone_ Piperacillin_ Ticarcillin_ Cephalothin_ Chloramphenicol_ Trimethoprim_ Erythromycin_ Lincomycin_ Clindamycin_ Quinupristin_ Pristinamycin IA_ Virginiamycin S_ Fosfomycin_ Azithromycin_ Spiramycin_ Telithromycin_ Benzylkonium Chloride_ Ethidium Bromide_ Chlorhexidine_ Cetylpyridinium Ch…	Col(pHAD28)_ Col(pHAD28)_ IncFIB(AP001918)_ IncFII_ IncFII(pEH01)_ IncI(Gamma)_ IncQ1_ IncX1	cvaC_espX1_fdeC_iroB_iroC_iroD_iroE_iroN_iss_iucA_iucB_iucC_iucD_iutA_mchF	ariR_emrE_qacEdelta1	BdcA_CsgC_CsgG_EcpB_EcpD_LsrF_LsrG_LsrK_LsrR_McbR/YncC_RcdA_SdiA_YmgB_bscg_
GCA_025563725.1		Homo sapiens	stool	2017	O185:H21	162	142965	PDS000120185.1	aac(3)-IId_ aac(3)-IId_ aadA2_ aadA2_ aadA5_ aadA5_ ant(3'')-Ia_ ant(3'')-Ia_ ant(3'')-Ia_ aph(3'')-Ib_ aph(3'')-Ib_ aph(3'')-Ib_ aph(6)-Id_ aph(6)-Id_ aph(6)-Id_ blaCTX-M-65_ blaCTX-M-65_ blaTEM-1B_ blaTEM-234_ dfrA17_ dfrA17_ floR_ floR_ floR_ gyrA (D87N)_ gyrA (S83L)_ lnu(F)_ lnu(F)_ mph(A)_ mph(A)_ parC (S80I)_ qacE_ qacE_ sitABCD_ sul1_ sul1_ sul2_ sul2_ sul3_ sul3_ tet(A)_ tet(A)_ tet(A)	Apramycin_ Gentamicin_ Tobramycin_ Dibekacin_ Netilmicin_ Sisomicin_ Spectinomycin_ Streptomycin_ Amoxicillin_ Ampicillin_ Aztreonam_ Cefepime_ Cefotaxime_ Ceftazidime_ Ceftriaxone_ Piperacillin_ Ticarcillin_ Cephalothin_ Unknown Beta-lactam_ Trimethoprim_ Chloramphenicol_ Florfenicol_ Nalidixic acid
GCA_025563745.1		Homo sapiens	stool	2018	O8:H25	58	63286		aadA2_ aadA2_ ant(2'')-Ia_ ant(2'')-Ia_ ant(3'')-Ia_ ant(3'')-Ia_ aph(3'')-Ib_ aph(3'')-Ib_ aph(3')-Ia_ aph(3')-Ia_ aph(6)-Id_ aph(6)-Id_ blaCTX-M-2_ blaCTX-M-2_ qacE_ qacE_ qnrB19_ qnrB19_ sitABCD_ sul1_ sul1_ sul1_ sul3_ sul3_ tet(B)_ tet(B)	Spectinomycin_ Streptomycin_ Gentamicin_ Tobramycin_ Kanamycin_ Neomycin_ Amoxicillin_ Ampicillin_ Aztreonam_ Cefepime_ Cefotaxime_ Ceftazidime_ Ceftriaxone_ Piperacillin_ Ticarcillin_ Benzylkonium Chloride_ Ethidium Bromide_ Chlorhexidine_ Cetylpyridinium Chloride_ Ciprofloxacin_ Hydrogen peroxide_ Sulfamethoxazole_ Doxycycline_ Tetracycline_ Minocycline	Col(pHAD28)_ IncFIB(AP001918)_ IncX1	cvaC_espX1_fdeC_ireA_iroB_iroC_iroD_iroE_iroN_iss_iucA_iucB_iucC_iucD_iutA_lpfA_mchF_sslE_ybtP_ybtQ	merA_merC_merD_merE_merP_merT_qacE_qacEdelta1_qacL	BdcA_CsgC_CsgG_EcpB_EcpD_LsrF_LsrG_LsrK_LsrR_McbR/YncC_RcdA_SdiA_YmgB_bscg_
GCA_025563765.1		Homo sapiens	stool	2017	-:H34	354	11161	PDS000120202.1	aac(3)-IId_ aac(3)-IId_ aadA1_ aadA1_ aadA17_ aadA2_ aph(3')-IIa_ aph(3')-IIa_ blaCTX-M-55_ blaCTX-M-55_ blaTEM-214_ blaTEM-216_ cmlA1_ cmlA1_ cmlA1_ cmlA1_ dfrA12_ dfrA12_ floR_ floR_ fosA3_ fosA3_ fosA3_ lnu(F)_ lnu(F)_ lnu(F)_ parC (E84G)_ parC (S80I)_ sul2_ sul2	Apramycin_ Gentamicin_ Tobramycin_ Dibekacin_ Netilmicin_ Sisomicin_ Spectinomycin_ Streptomycin_ Kanamycin_ Neomycin_ Amoxicillin_ Ampicillin_ Aztreonam_ Cefepime_ Cefotaxime_ Ceftazidime_ Ceftriaxone_ Piperacillin_ Ticarcillin_ Unknown Beta-lactam_ Chloramphenicol_ Trimethoprim_ Florfenicol_ Fosfomycin_ Lincomycin_ Nalidixic acid_ Ciprofloxacin_ Sulfamethoxazole	IncFIB(AP001918)_ IncN_ IncX1_ p0111	air_astA_eilA_fdeC_ibeA_iha_iucA_iucB_iucC_iucD_iutA_lpfA_sinH_sslE	ariR_qacL	BdcA_CsgC_CsgG_EcpB_EcpD_FimA_LsrF_LsrG_LsrK_LsrR_McbR/YncC_PgaB_RcdA_SdiA_YmgB_bscg_
GCA_025563785.1		Homo sapiens	stool	2017	O89:H10	617	90131	PDS000120196.1	ant(3'')-Ia_ ant(3'')-Ia_ aph(3'')-Ib_ aph(3'')-Ib_ aph(3')-Ia_ aph(3')-Ia_ aph(6)-Id_ aph(6)-Id_ blaCTX-M-14_ blaCTX-M-14_ blaTEM-176_ blaTEM-176_ dfrA17_ dfrA17_ floR_ floR_ parC (S80I)_ parE (S458A)_ sitABCD_ sul2_ sul2_ sul3_ sul3_ tet(A)_ tet(A)_ tet(B)_ tet(B)	Streptomycin_ Kanamycin_ Neomycin_ Amoxicillin_ Ampicillin_ Aztreonam_ Cefepime_ Cefotaxime_ Ceftazidime_ Ceftriaxone_ Piperacillin_ Ticarcillin_ Unknown Beta-lactam_ Trimethoprim_ Chloramphenicol_ Florfenicol_ Nalidixic acid_ Ciprofloxacin_ Hydrogen peroxide_ Sulfamethoxazole_ Doxycycline_ Tetracycline_ Minocycline	IncFIA_ IncFIB(AP001918)_ IncX1	capU_espX1_fdeC_iss_sinH	ariR_emrE_qacL	BdcA_CsgC_CsgG_EcpD_LsrF_LsrG_McbR/YncC_PgaB_RcdA_SdiA_bscg_
GCA_025563805.1		Homo sapiens	stool	2017	O8:H10	58	118572		aac(3)-IId_ aac(3)-IId_ aadA1_ aadA1_ aadA1_ aadA1_ aadA17_ aadA17_ aadA17_ aadA2_ aadA2_ aadA2_ aph(3')-Ia_ aph(3')-Ia_ aph(3')-IIa_ aph(3')-IIa_ blaCTX-M-55_ blaCTX-M-55_ blaTEM-1B_ cmlA1_ cmlA1_ dfrA12_ dfrA12_ dfrA12_ dfrA12_ floR_ gyrA (S83L)_ lnu(F)_ lnu(F)_ sitABCD_ sul2_ sul3_ sul3_ tet(A)	Apramycin_ Gentamicin_ Tobramycin_ Dibekacin_ Netilmicin_ Sisomicin_ Spectinomycin_ Streptomycin_ Neomycin_ Kanamycin_ Lividomycin_ Paromomycin_ Ribostamycin_ Amoxicillin_ Ampicillin_ Aztreonam_ Cefepime_ Cefotaxime_ Ceftazidime_ Ceftriaxone_ Piperacillin_ Ticarcillin_ Cephalothin_ Chloramphenicol_ Trimethoprim_ Florfenicol_ Nalidixic acid_ Ciprofloxacin_ Lincomycin_ Hydrogen peroxide_ Sulfametho…	IncFIA_ IncFIB(AP001918)_ IncFII(pHN7A8)	espX1_fdeC_iss_iucA_iucB_iucC_iucD_iutA_lpfA_sslE_ybtP_ybtQ	emrE_qacL	BdcA_CsgC_CsgG_EcpB_EcpD_LsrF_LsrG_LsrK_LsrR_McbR/YncC_PgaB_RcdA_SdiA_YmgB_bscg_
GCA_025563825.1		Homo sapiens	stool	2017	O89:H9	10	110324		aadA1_ ant(3'')-Ia_ ant(3'')-Ia_ aph(3'')-Ib_ aph(3'')-Ib_ aph(3')-Ia_ aph(3')-Ia_ aph(6)-Id_ aph(6)-Id_ blaCTX-M-65_ blaCTX-M-65_ dfrA1_ dfrA1_ gyrA (S83L)_ parC (S80I)_ qnrB19_ qnrB19_ sitABCD_ sul3_ sul3_ tet(B)_ tet(B)	Spectinomycin_ Streptomycin_ Neomycin_ Kanamycin_ Lividomycin_ Paromomycin_ Ribostamycin_ Amoxicillin_ Ampicillin_ Aztreonam_ Cefepime_ Cefotaxime_ Ceftazidime_ Ceftriaxone_ Piperacillin_ Ticarcillin_ Trimethoprim_ Nalidixic acid_ Ciprofloxacin_ Hydrogen peroxide_ Sulfamethoxazole_ Doxycycline_ Tetracycline_ Minocycline	Col(pHAD28)_ Col(pHAD28)_ IncFIA_ IncFIB(AP001918)_ IncI(Gamma)_ IncX1	astA_cvaC_espX1_fdeC_ireA_iroB_iroC_iroD_iroE_iroN_iss_iucA_iucB_iucC_iucD_iutA_mchF_papC_papE_papF_papG-II_tsh	ariR_qacL	Ag43_BdcA_CsgC_CsgG_EcpD_LsrF_LsrG_LsrK_LsrR_McbR/YncC_RcdA_SdiA_bscg_
GCA_025563845.1		Homo sapiens	stool	2017	O89:H4	44	114450		ant(3'')-Ia_ ant(3'')-Ia_ aph(3')-Ia_ aph(3')-Ia_ blaCTX-M-15_ blaCTX-M-15_ blaTEM-176_ blaTEM-176_ gyrA (D87N)_ gyrA (S83L)_ mcr-1.1_ mcr-1.1_ parC (S80I)_ parE (S458T)_ sitABCD_ sul3_ sul3	Streptomycin_ Kanamycin_ Neomycin_ Amoxicillin_ Ampicillin_ Aztreonam_ Cefepime_ Cefotaxime_ Ceftazidime_ Ceftriaxone_ Piperacillin_ Ticarcillin_ Unknown Beta-lactam_ Nalidixic acid
GCA_025563865.1		Homo sapiens	stool	2017	O78:H23	162	113906	PDS000120185.1	aac(3)-IId_ aac(3)-IId_ aadA5_ aadA5_ aph(3'')-Ib_ aph(3'')-Ib_ aph(6)-Id_ aph(6)-Id_ blaCTX-M-65_ blaCTX-M-65_ blaTEM-1B_ blaTEM-1B_ dfrA17_ dfrA17_ floR_ floR_ fosA3_ fosA3_ gyrA (D87N)_ gyrA (S83L)_ mph(A)_ mph(A)_ parC (S80I)_ qacE_ qacE_ sitABCD_ sul1_ sul1_ sul2_ sul2_ tet(A)_ tet(A)	Apramycin_ Gentamicin_ Tobramycin_ Dibekacin_ Netilmicin_ Sisomicin_ Spectinomycin_ Streptomycin_ Amoxicillin_ Ampicillin_ Aztreonam_ Cefepime_ Cefotaxime_ Ceftazidime_ Ceftriaxone_ Piperacillin_ Ticarcillin_ Cephalothin_ Trimethoprim_ Chloramphenicol_ Florfenicol_ Fosfomycin_ Nalidixic acid
GCA_025563885.1		Homo sapiens	stool	2017	O89:H10	617	29071		blaCTX-M-3_ blaCTX-M-3_ blaTEM-176_ blaTEM-1B_ blaTEM-214_ fosA3_ fosA3_ parC (S80I)_ parE (S458A)_ tet(B)_ tet(B)	Amoxicillin_ Ampicillin_ Aztreonam_ Cefepime_ Cefotaxime_ Ceftazidime_ Ceftriaxone_ Piperacillin_ Ticarcillin_ Unknown Beta-lactam_ Cephalothin_ Fosfomycin_ Nalidixic acid_ Ciprofloxacin_ Doxycycline_ Tetracycline_ Minocycline	Col156_ IncFII_ IncX1	espX1_fdeC_iss_sinH	ariR_emrE	BdcA_CsgC_CsgG_EcpB_EcpD_LsrF_LsrG_LsrK_LsrR_McbR/YncC_PgaB_RcdA_SdiA_YmgB_bscg_
GCA_025563905.1		Homo sapiens	stool	2017	O89:H10	744	29209		aac(3)-IId_ aac(3)-IId_ aadA17_ aadA17_ aadA5_ aadA5_ ant(3'')-Ia_ ant(3'')-Ia_ aph(3'')-Ib_ aph(3'')-Ib_ aph(3')-Ia_ aph(3')-Ia_ aph(3')-Ia_ aph(3')-Ia_ aph(3')-Ia_ aph(6)-Id_ aph(6)-Id_ blaCTX-M-55_ blaCTX-M-55_ blaTEM-176_ blaTEM-1B_ blaTEM-216_ dfrA17_ dfrA17_ fosA3_ fosA3_ gyrA (D87N)_ gyrA (S83L)_ lnu(F)_ lnu(F)_ mph(A)_ mph(A)_ parC (A56T)_ parC (S80I)_ qacE_ qacE_ sitABCD_ sul1_ sul1_ sul…	Apramycin_ Gentamicin_ Tobramycin_ Dibekacin_ Netilmicin_ Sisomicin_ Spectinomycin_ Streptomycin_ Kanamycin_ Neomycin_ Lividomycin_ Paromomycin_ Ribostamycin_ Amoxicillin_ Ampicillin_ Aztreonam_ Cefepime_ Cefotaxime_ Ceftazidime_ Ceftriaxone_ Piperacillin_ Ticarcillin_ Unknown Beta-lactam_ Cephalothin_ Trimethoprim_ Fosfomycin_ Nalidixic acid
GCA_025563925.1		Homo sapiens	stool	2017	O153:H34	354	11161	PDS000120202.1	aac(3)-IId_ aac(3)-IId_ aadA1_ aadA1_ aadA17_ aadA2_ aph(3')-IIa_ aph(3')-IIa_ blaCTX-M-55_ blaCTX-M-55_ blaTEM-214_ blaTEM-216_ cmlA1_ cmlA1_ dfrA12_ dfrA12_ lnu(F)_ lnu(F)_ parC (E84G)_ parC (S80I)_ sul2_ sul2	Apramycin_ Gentamicin_ Tobramycin_ Dibekacin_ Netilmicin_ Sisomicin_ Spectinomycin_ Streptomycin_ Kanamycin_ Neomycin_ Amoxicillin_ Ampicillin_ Aztreonam_ Cefepime_ Cefotaxime_ Ceftazidime_ Ceftriaxone_ Piperacillin_ Ticarcillin_ Unknown Beta-lactam_ Chloramphenicol_ Trimethoprim_ Lincomycin_ Nalidixic acid_ Ciprofloxacin_ Sulfamethoxazole	Col8282_ IncFIB(AP001918)_ IncX1_ p0111	air_astA_eilA_fdeC_ibeA_iha_iucA_iucB_iucC_iucD_iutA_lpfA_sinH_sslE	ariR_qacL	BdcA_CsgC_CsgG_EcpB_LsrF_LsrG_LsrK_LsrR_McbR/YncC_RcdA_SdiA_YmgB_bscg_
GCA_025563945.1		Homo sapiens	stool	2017	-:H15	349	27597		blaCTX-M-3_ blaCTX-M-3_ blaTEM-214_ blaTEM-214_ fosA3_ fosA3_ sitABCD	Amoxicillin_ Ampicillin_ Aztreonam_ Cefepime_ Cefotaxime_ Ceftazidime_ Ceftriaxone_ Piperacillin_ Ticarcillin_ Unknown Beta-lactam_ Fosfomycin_ Hydrogen peroxide	IncFIA_ IncFIB(AP001918)_ IncFII	cvaC_eilA_espX1_fdeC_iroB_iroC_iroD_iroE_iroN_iss_iucA_iucB_iucC_iucD_iutA_mchF_sslE_tsh	ariR_arsD_emrE	BdcA_CsgC_CsgG_EcpB_FimA_LsrF_LsrG_LsrK_LsrR_PgaB_RcdA_SdiA_YmgB_bscg_
GCA_025563965.1		Homo sapiens	stool	2018	O89:H9	744	100555		aadA5_ aadA5_ ant(3'')-Ia_ ant(3'')-Ia_ aph(3')-Ia_ aph(3')-Ia_ blaCTX-M-55_ blaCTX-M-55_ blaTEM-176_ blaTEM-1B_ blaTEM-30_ catA1_ catA1_ dfrA17_ dfrA17_ fosA3_ fosA3_ gyrA (D87N)_ gyrA (S83L)_ mph(A)_ mph(A)_ parC (A56T)_ parC (S80I)_ qacE_ qacE_ sitABCD_ sul1_ sul1_ sul3_ sul3_ tet(B)_ tet(B)	Spectinomycin_ Streptomycin_ Kanamycin_ Neomycin_ Amoxicillin_ Ampicillin_ Aztreonam_ Cefepime_ Cefotaxime_ Ceftazidime_ Ceftriaxone_ Piperacillin_ Ticarcillin_ Unknown Beta-lactam_ Cephalothin_ Amoxicillin+Clavulanic acid_ Ampicillin+Clavulanic acid_ Piperacillin+Tazobactam_ Ticarcillin+Clavulanic acid_ Chloramphenicol_ Trimethoprim_ Fosfomycin_ Nalidixic acid
GCA_025563985.1		Homo sapiens	stool	2018	O89:H9	617	11716		ant(3'')-Ia_ ant(3'')-Ia_ aph(3'')-Ib_ aph(3'')-Ib_ aph(3')-Ia_ aph(3')-Ia_ aph(6)-Id_ aph(6)-Id_ blaCTX-M-3_ blaCTX-M-3_ blaTEM-176_ blaTEM-214_ blaTEM-99_ dfrA17_ dfrA17_ floR_ floR_ fosA3_ fosA3_ parC (S80I)_ parE (S458A)_ sul2_ sul2_ sul3_ sul3_ tet(A)_ tet(A)	Streptomycin_ Kanamycin_ Neomycin_ Amoxicillin_ Ampicillin_ Aztreonam_ Cefepime_ Cefotaxime_ Ceftazidime_ Ceftriaxone_ Piperacillin_ Ticarcillin_ Unknown Beta-lactam_ Amoxicillin+Clavulanic acid_ Ampicillin+Clavulanic acid_ Piperacillin+Tazobactam_ Ticarcillin+Clavulanic acid_ Trimethoprim_ Chloramphenicol_ Florfenicol_ Fosfomycin_ Nalidixic acid_ Ciprofloxacin_ Sulfamethoxazole_ Doxycycline_ Tet…	IncFIB(K)_ IncFII_ IncX1	astA_capU_espX1_fdeC_iss_sinH_ybtP_ybtQ	ariR_qacL	CsgC_CsgG_EcpD_LsrF_LsrG_LsrK_LsrR_McbR/YncC_RcdA_SdiA_bscg_
GCA_025564015.1		Homo sapiens	stool	2017	O159:H19	162	115873	PDS000103870.5	aadA5_ aadA5_ aph(3'')-Ib_ aph(3'')-Ib_ aph(3')-Ia_ aph(3')-Ia_ aph(6)-Id_ aph(6)-Id_ blaCTX-M-55_ blaCTX-M-55_ blaTEM-214_ blaTEM-214_ dfrA17_ dfrA17_ floR_ floR_ fosA3_ fosA3_ gyrA (D87N)_ gyrA (S83L)_ mcr-1.1_ mcr-1.1_ parC (S80I)_ qacE_ qacE_ sitABCD_ sul1_ sul1_ sul2_ sul2_ tet(A)_ tet(A)_ tet(B)_ tet(B)	Spectinomycin_ Streptomycin_ Kanamycin_ Amoxicillin_ Ampicillin_ Aztreonam_ Cefepime_ Cefotaxime_ Ceftazidime_ Ceftriaxone_ Piperacillin_ Ticarcillin_ Unknown Beta-lactam_ Trimethoprim_ Chloramphenicol_ Florfenicol_ Fosfomycin_ Nalidixic acid
GCA_025564035.1		Homo sapiens	stool	2018	O9:H4	609	81105		aph(3'')-Ib_ aph(3'')-Ib_ aph(3')-IIa_ aph(3')-IIa_ aph(6)-Id_ aph(6)-Id_ blaCTX-M-55_ blaCTX-M-55_ blaTEM-214_ blaTEM-214_ dfrA14_ dfrA14_ floR_ floR_ gyrA (D87N)_ gyrA (S83L)_ parC (E84G)_ parC (S80I)_ sul2_ sul2_ tet(A)_ tet(A)_ tet(A)_ tet(A)_ tet(A)	Streptomycin_ Kanamycin_ Neomycin_ Amoxicillin_ Ampicillin_ Aztreonam_ Cefepime_ Cefotaxime_ Ceftazidime_ Ceftriaxone_ Piperacillin_ Ticarcillin_ Unknown Beta-lactam_ Trimethoprim_ Chloramphenicol_ Florfenicol_ Nalidixic acid
GCA_025564165.1		Homo sapiens	stool	2017	O21:H40	58	17749		blaCTX-M-3_ blaCTX-M-3_ blaTEM-176_ blaTEM-1B_ blaTEM-1B_ fosA3_ fosA3	Amoxicillin_ Ampicillin_ Aztreonam_ Cefepime_ Cefotaxime_ Ceftazidime_ Ceftriaxone_ Piperacillin_ Ticarcillin_ Unknown Beta-lactam_ Cephalothin_ Fosfomycin	IncFIB(pB171)_ IncFII_ IncX1	espX1_fdeC_iss_lpfA_sslE	ariR_clpK_hdeD-GI_hsp20_kefB-GI_psi-GI_shsP_trxLHR_yfdX1_yfdX2	BdcA_CsgC_CsgG_EcpB_EcpD_LsrF_LsrG_LsrK_LsrR_McbR/YncC_RcdA_SdiA_YmgB_bscg_
GCA_025564205.1		Homo sapiens	stool	2017	O8:H25	57	117161		aadA1_ aadA1_ aadA22_ ant(2'')-Ia_ ant(2'')-Ia_ ant(3'')-Ia_ ant(3'')-Ia_ aph(3')-Ia_ aph(3')-Ia_ blaCTX-M-2_ blaCTX-M-2_ blaTEM-176_ blaTEM-176_ dfrA1_ dfrA1_ gyrA (D87N)_ gyrA (S83L)_ lnu(G)_ lnu(G)_ parC (S80I)_ qacE_ qacE_ sul1_ sul1_ sul2_ sul2_ sul3_ sul3_ tet(A)	Spectinomycin_ Streptomycin_ Gentamicin_ Tobramycin_ Kanamycin_ Neomycin_ Amoxicillin_ Ampicillin_ Aztreonam_ Cefepime_ Cefotaxime_ Ceftazidime_ Ceftriaxone_ Piperacillin_ Ticarcillin_ Unknown Beta-lactam_ Trimethoprim_ Nalidixic acid
GCA_025564225.1		Homo sapiens	stool	2017	O25:H4	131	117124		aac(6')-Ib-cr_ aac(6')-Ib-cr_ aac(6')-Ib-cr_ aac(6')-Ib-cr_ aadA1_ aadA1_ ant(2'')-Ia_ ant(2'')-Ia_ blaCTX-M-15_ blaCTX-M-15_ blaOXA-1_ blaOXA-1_ catB3_ catB3_ cmlA1_ cmlA1_ mph(A)_ mph(A)_ parC (E84V)_ parC (S80I)_ qacE_ qacE_ sul1_ sul1_ tet(A)_ tet(A)	Tobramycin_ Dibekacin_ Amikacin_ Sisomicin_ Netilmicin_ Fluoroquinolone_ Ciprofloxacin_ Spectinomycin_ Streptomycin_ Gentamicin_ Amoxicillin_ Ampicillin_ Aztreonam_ Cefepime_ Cefotaxime_ Ceftazidime_ Ceftriaxone_ Piperacillin_ Ticarcillin_ Amoxicillin+Clavulanic acid_ Ampicillin+Clavulanic acid_ Piperacillin+Tazobactam_ Chloramphenicol_ Erythromycin_ Azithromycin_ Spiramycin_ Telithromycin_ Nalid…	None	fdeC_iss_papA_papC_papF_papG-II_sinH_ybtP_ybtQ	ariR_emrE_qacEdelta1	BdcA_CsgC_CsgG_EcpB_EcpD_LsrF_LsrG_LsrK_LsrR_McbR/YncC_RcdA_SdiA_YmgB_bscg_
GCA_025564245.1		Homo sapiens	stool	2017	O102:H51	648	81755		aadA1_ aadA1_ aadA2_ aadA2_ ant(2'')-Ia_ ant(2'')-Ia_ aph(3'')-Ib_ aph(3'')-Ib_ aph(3')-Ia_ aph(3')-Ia_ aph(6)-Id_ aph(6)-Id_ blaCTX-M-2_ blaCTX-M-2_ dfrA14_ dfrA14_ floR_ floR_ fosA6_ fosA6_ parC (S80I)_ qacE_ qacE_ qacE_ sul1_ sul1_ sul1_ sul2_ sul2	Spectinomycin_ Streptomycin_ Gentamicin_ Tobramycin_ Kanamycin_ Amoxicillin_ Ampicillin_ Aztreonam_ Cefepime_ Cefotaxime_ Ceftazidime_ Ceftriaxone_ Piperacillin_ Ticarcillin_ Trimethoprim_ Chloramphenicol_ Florfenicol_ Fosfomycin_ Nalidixic acid_ Ciprofloxacin_ Benzylkonium Chloride_ Ethidium Bromide_ Chlorhexidine_ Cetylpyridinium Chloride_ Sulfamethoxazole	None	air_eilA_espX1_fdeC_iha_iucA_iucB_iucC_iucD_iutA_lpfA_sinH_sslE	ariR_emrE_merA_merC_merD_merE_merP_merT_qacE_qacE_qacEdelta1	Ag43_BdcA_CsgC_CsgG_EcpD_LsrF_LsrK_LsrR_McbR/YncC_RcdA_SdiA_YmgB_bscg_
GCA_025564265.1		Homo sapiens	stool	2017	O89:H10	617	94104		aadA2_ aadA2_ ant(3'')-Ia_ aph(3')-IIa_ aph(3')-IIa_ blaCTX-M-14_ blaCTX-M-14_ blaCTX-M-55_ blaCTX-M-55_ blaTEM-176_ blaTEM-176_ blaTEM-1B_ blaTEM-214_ blaTEM-214_ dfrA1_ dfrA12_ dfrA12_ fosA3_ fosA3_ parC (S80I)_ parE (S458A)_ qacE_ qacE_ sitABCD_ sul1_ sul1_ sul3_ sul3_ tet(A)_ tet(A)_ tet(B)_ tet(B)	Spectinomycin_ Streptomycin_ Kanamycin_ Neomycin_ Amoxicillin_ Ampicillin_ Aztreonam_ Cefepime_ Cefotaxime_ Ceftazidime_ Ceftriaxone_ Piperacillin_ Ticarcillin_ Unknown Beta-lactam_ Cephalothin_ Trimethoprim_ Fosfomycin_ Nalidixic acid_ Ciprofloxacin_ Benzylkonium Chloride_ Ethidium Bromide_ Chlorhexidine_ Cetylpyridinium Chloride_ Hydrogen peroxide_ Sulfamethoxazole_ Doxycycline_ Tetracycline_ M…	IncFIB(AP001918)_ IncFII(pHN7A8)_ IncI1-I(Alpha)_ IncN	capU_espX1_fdeC_iroB_iroC_iroD_iroE_iroN_iss_iss_iucA_iucB_iucC_iucD_iutA_sinH	ariR_emrE_qacEdelta1_qacL	BdcA_CsgC_CsgG_EcpB_LsrF_LsrG_LsrK_LsrR_McbR/YncC_PgaB_RcdA_SdiA_YmgB_bscg_
GCA_025564285.1		Homo sapiens	stool	2017	O89:H9	617	57597		aadA2_ aadA2_ aph(3')-IIa_ aph(3')-IIa_ blaCTX-M-55_ blaCTX-M-55_ blaTEM-214_ blaTEM-216_ dfrA12_ dfrA12_ floR_ fosA3_ fosA3_ parC (S80I)_ parE (S458A)_ sitABCD_ sul2_ sul2	Spectinomycin_ Streptomycin_ Kanamycin_ Neomycin_ Amoxicillin_ Ampicillin_ Aztreonam_ Cefepime_ Cefotaxime_ Ceftazidime_ Ceftriaxone_ Piperacillin_ Ticarcillin_ Unknown Beta-lactam_ Trimethoprim_ Chloramphenicol_ Florfenicol_ Fosfomycin_ Nalidixic acid_ Ciprofloxacin_ Hydrogen peroxide_ Sulfamethoxazole	IncFII(pHN7A8)_ IncN	espX1_fdeC_iha_iss_iucA_iucB_iucC_iucD_iutA_sinH_ybtP_ybtQ	ariR	BdcA_CsgC_CsgG_EcpB_EcpD_FimA_LsrF_LsrG_LsrK_LsrR_McbR/YncC_PgaB_RcdA_SdiA_YmgB_bscg_
GCA_025564305.1		Homo sapiens	stool	2017	O21:H15	973	8994		aph(3'')-Ib_ aph(3'')-Ib_ aph(6)-Id_ aph(6)-Id_ blaCTX-M-65_ blaCTX-M-65_ fosA3_ fosA3_ gyrA (S83L)_ qnrB19_ qnrB19_ sitABCD	Streptomycin_ Amoxicillin_ Ampicillin_ Aztreonam_ Cefepime_ Cefotaxime_ Ceftazidime_ Ceftriaxone_ Piperacillin_ Ticarcillin_ Fosfomycin_ Nalidixic acid_ Ciprofloxacin_ Hydrogen peroxide	Col(pHAD28)_ Col(pHAD28)_ IncFIA_ IncI(Gamma)_ IncX1	cvaC_espX1_fdeC_iroB_iroC_iroD_iroE_iroN_iss_iucA_iucB_iucC_iucD_iutA_mchF_sslE_tsh	ariR_emrE	BdcA_CsgC_CsgG_EcpD_LsrF_LsrG_LsrK_LsrR_McbR/YncC_RcdA_SdiA_bscg_
GCA_025564325.1		Homo sapiens	stool	2017	O25:H1	449	81670	PDS000120206.1	aac(3)-VIa_ aac(3)-VIa_ aadA1_ aadA1_ aadA1_ aph(3'')-Ib_ aph(3'')-Ib_ aph(3'')-Ib_ aph(3')-IIa_ aph(3')-IIa_ aph(6)-Id_ aph(6)-Id_ aph(6)-Id_ blaCMY-2_ blaCMY-2_ blaCTX-M-55_ blaCTX-M-55_ blaTEM-214_ blaTEM-214_ floR_ floR_ fosA3_ fosA3_ gyrA (S83L)_ qacE_ qacE_ sul1_ sul1_ sul2_ sul2_ tet(A)_ tet(A)_ tet(A)	Gentamicin_ Spectinomycin_ Streptomycin_ Kanamycin_ Neomycin_ Amoxicillin_ Amoxicillin+Clavulanic acid_ Ampicillin_ Ampicillin+Clavulanic acid_ Cefotaxime_ Cefoxitin_ Ceftazidime_ Piperacillin_ Piperacillin+Tazobactam_ Ticarcillin_ Ticarcillin+Clavulanic acid_ Aztreonam_ Cefepime_ Ceftriaxone_ Unknown Beta-lactam_ Chloramphenicol_ Florfenicol_ Fosfomycin_ Nalidixic acid_ Ciprofloxacin_ Benzylkoni…	IncFII(pHN7A8)_ IncN_ IncX1	astA_eilA_espX1_fdeC_iha_iroD_iroE_iss_iucA_iucB_iucC_iucD_iutA_lpfA_sinH_sslE_ybtP_ybtQ	ariR_emrE_qacEdelta1_terD_terW_terZ	BdcA_CsgC_CsgG_EcpB_EcpD_LsrF_LsrG_LsrK_LsrR_McbR/YncC_PgaB_RcdA_SdiA_YmgB_bscg_
GCA_025564345.1		Homo sapiens	stool	2018	O16:H5	131	59732		aadA5_ aadA5_ blaSHV-12_ blaSHV-12_ dfrA17_ dfrA17_ mph(A)_ mph(A)_ qacE_ qacE_ sul1_ sul1	Spectinomycin_ Streptomycin_ Amoxicillin_ Ampicillin_ Aztreonam_ Cefepime_ Cefotaxime_ Ceftazidime_ Ceftriaxone_ Piperacillin_ Ticarcillin_ Trimethoprim_ Erythromycin_ Azithromycin_ Spiramycin_ Telithromycin_ Benzylkonium Chloride_ Ethidium Bromide_ Chlorhexidine_ Cetylpyridinium Chloride_ Sulfamethoxazole	IncFIA_ IncFIB(AP001918)_ IncFII	fdeC_iha_iroD_iroE_iucA_iucB_iucC_iucD_iutA_papA_sat_sinH_sslE_ybtP_ybtQ	ariR_emrE_qacEdelta1	BdcA_CsgC_CsgG_EcpB_EcpD_LsrF_LsrG_LsrR_McbR/YncC_PgaB_RcdA_SdiA_YmgB_bscg_
GCA_025564365.1		Homo sapiens	stool	2017	O89:H10	617	90131	PDS000120196.1	ant(3'')-Ia_ ant(3'')-Ia_ aph(3'')-Ib_ aph(3'')-Ib_ aph(3')-Ia_ aph(3')-Ia_ aph(6)-Id_ aph(6)-Id_ blaCTX-M-14_ blaCTX-M-14_ blaTEM-176_ blaTEM-176_ dfrA17_ dfrA17_ floR_ floR_ parC (S80I)_ parE (S458A)_ sitABCD_ sul2_ sul2_ sul3_ sul3_ tet(A)_ tet(A)_ tet(B)_ tet(B)	Streptomycin_ Kanamycin_ Neomycin_ Amoxicillin_ Ampicillin_ Aztreonam_ Cefepime_ Cefotaxime_ Ceftazidime_ Ceftriaxone_ Piperacillin_ Ticarcillin_ Unknown Beta-lactam_ Trimethoprim_ Chloramphenicol_ Florfenicol_ Nalidixic acid_ Ciprofloxacin_ Hydrogen peroxide_ Sulfamethoxazole_ Doxycycline_ Tetracycline_ Minocycline	IncFIA_ IncFIB(AP001918)_ IncX1	capU_espX1_fdeC_iss_sinH	ariR_emrE_qacL	Ag43_BdcA_CsgC_CsgG_EcpB_EcpD_LsrF_LsrG_LsrK_LsrR_McbR/YncC_PgaB_RcdA_SdiA_YmgB_bscg_
GCA_025564385.1		Homo sapiens	stool	2018	O89:H9	617	91981		aadA2_ aadA2_ ant(3'')-Ia_ ant(3'')-Ia_ aph(3'')-Ib_ aph(3'')-Ib_ aph(3')-Ia_ aph(3')-Ia_ aph(6)-Id_ aph(6)-Id_ blaCTX-M-55_ blaCTX-M-55_ blaTEM-214_ blaTEM-216_ dfrA12_ dfrA12_ floR_ floR_ fosA3_ fosA3_ parC (S80I)_ parE (S458A)_ qacE_ qacE_ sitABCD_ sul1_ sul1_ sul2_ sul2_ sul3_ sul3_ tet(A)_ tet(A)	Spectinomycin_ Streptomycin_ Kanamycin_ Neomycin_ Amoxicillin_ Ampicillin_ Aztreonam_ Cefepime_ Cefotaxime_ Ceftazidime_ Ceftriaxone_ Piperacillin_ Ticarcillin_ Unknown Beta-lactam_ Trimethoprim_ Chloramphenicol_ Florfenicol_ Fosfomycin_ Nalidixic acid_ Ciprofloxacin_ Benzylkonium Chloride_ Ethidium Bromide_ Chlorhexidine_ Cetylpyridinium Chloride_ Hydrogen peroxide_ Sulfamethoxazole_ Doxycycline…	Col8282_ IncFIA_ IncFIB(AP001918)_ IncFII(pHN7A8)_ pXuzhou21	astA_espX1_fdeC_iss_iucA_iucB_iucC_iucD_iutA_sinH_ybtP_ybtQ	ariR_qacE_qacEdelta1_qacL	BdcA_CsgC_CsgG_EcpB_EcpD_LsrF_LsrG_LsrK_LsrR_McbR/YncC_PgaB_RcdA_SdiA_YmgB_bscg_
GCA_025564405.1		Homo sapiens	stool	2018	-:H4	752	21131		aadA1_ aadA1_ aadA2_ aadA2_ ant(3'')-Ia_ aph(3'')-Ib_ aph(3'')-Ib_ aph(3')-IIa_ aph(3')-IIa_ aph(6)-Id_ aph(6)-Id_ blaCTX-M-55_ blaCTX-M-55_ blaTEM-214_ blaTEM-216_ cmlA1_ cmlA1_ cmlA1_ dfrA12_ dfrA12_ floR_ floR_ fosA3_ fosA3_ gyrA (S83L)_ lnu(G)_ lnu(G)_ qacE_ qacE_ sul1_ sul1_ sul2_ sul2_ tet(A)_ tet(A)	Spectinomycin_ Streptomycin_ Kanamycin_ Neomycin_ Amoxicillin_ Ampicillin_ Aztreonam_ Cefepime_ Cefotaxime_ Ceftazidime_ Ceftriaxone_ Piperacillin_ Ticarcillin_ Unknown Beta-lactam_ Chloramphenicol_ Trimethoprim_ Florfenicol_ Fosfomycin_ Nalidixic acid_ Ciprofloxacin_ Lincomycin_ Benzylkonium Chloride_ Ethidium Bromide_ Chlorhexidine_ Cetylpyridinium Chloride_ Sulfamethoxazole_ Doxycycline_ Tetra…	IncFIA_ IncFIB(AP001918)_ IncFII(pHN7A8)_ IncX1_ IncX4	cif_eae_espA_espB_espF_espX1_fdeC_mchF_nleA_nleB2_tir	ariR_emrE_qacEdelta1_qacL_terD_terW_terZ	BdcA_CsgC_CsgG_EcpB_RcdA_SdiA_YmgB_bscg_
GCA_025564425.1		Homo sapiens	stool	2017	-:H48	1137	134025		aadA1_ ant(3'')-Ia_ blaCTX-M-55_ blaCTX-M-55_ blaCTX-M-65_ blaCTX-M-65_ blaTEM-1B_ blaTEM-214_ dfrA1_ dfrA1_ floR_ floR_ fosA3_ fosA3_ mcr-1.1_ mcr-1.1_ qnrB19_ qnrB19_ sul3_ sul3_ tet(A)_ tet(A)	Spectinomycin_ Streptomycin_ Amoxicillin_ Ampicillin_ Aztreonam_ Cefepime_ Cefotaxime_ Ceftazidime_ Ceftriaxone_ Piperacillin_ Ticarcillin_ Cephalothin_ Unknown Beta-lactam_ Trimethoprim_ Chloramphenicol_ Florfenicol_ Fosfomycin_ Colistin_ Ciprofloxacin_ Sulfamethoxazole_ Doxycycline_ Tetracycline	Col(pHAD28)_ Col(pHAD28)_ IncFII(pHN7A8)_ IncI(Gamma)_ IncI1-I(Alpha)_ IncI2_ IncN	astA_fdeC	ariR_emrE_qacL	BdcA_CsgC_CsgG_EcpB_LsrF_LsrG_LsrK_LsrR_McbR/YncC_PgaB_RcdA_SdiA_YmgB_bscg_
GCA_025564445.1		Homo sapiens	stool	2018	O9:H10	227	23317		aadA1_ aadA1_ aph(3'')-Ib_ aph(3'')-Ib_ aph(6)-Id_ aph(6)-Id_ blaCTX-M-55_ blaCTX-M-55_ blaCTX-M-65_ blaCTX-M-65_ blaOXA-1_ blaOXA-1_ catA1_ catA1_ floR_ floR_ fosA3_ fosA3_ qacE_ qacE_ qnrB19_ qnrB19_ sitABCD_ sul1_ sul1_ sul2_ sul2_ tet(A)_ tet(A)_ tet(B)_ tet(B)	Spectinomycin_ Streptomycin_ Amoxicillin_ Ampicillin_ Aztreonam_ Cefepime_ Cefotaxime_ Ceftazidime_ Ceftriaxone_ Piperacillin_ Ticarcillin_ Amoxicillin+Clavulanic acid_ Ampicillin+Clavulanic acid_ Piperacillin+Tazobactam_ Chloramphenicol_ Florfenicol_ Fosfomycin_ Benzylkonium Chloride_ Ethidium Bromide_ Chlorhexidine_ Cetylpyridinium Chloride_ Ciprofloxacin_ Hydrogen peroxide_ Sulfamethoxazole_ D…	Col(pHAD28)_ Col(pHAD28)_ IncFIB(AP001918)_ IncFII(pHN7A8)_ IncI(Gamma)	astA_bmaE_fdeC_iroB_iroC_iss_iucA_iucB_iucC_iucD_iutA_mchF_papA_papC_papH	ariR_emrE_merA_merC_merD_merE_merP_merR_merT_qacEdelta1	BdcA_CsgC_CsgG_EcpB_FimA_LsrF_LsrG_LsrK_LsrR_McbR/YncC_RcdA_SdiA_YmgB_bscg_
GCA_025564465.1		Homo sapiens	stool	2017	O9:H20	12392	95396		aac(3)-IId_ aadA1_ aadA17_ aadA17_ aadA17_ aadA2_ aadA2_ aadA2_ blaCTX-M-65_ blaCTX-M-65_ blaTEM-176_ cmlA1_ cmlA1_ dfrA12_ dfrA12_ dfrA12_ floR_ fosA3_ fosA3_ sul2_ sul3	Apramycin_ Gentamicin_ Tobramycin_ Dibekacin_ Netilmicin_ Sisomicin_ Spectinomycin_ Streptomycin_ Amoxicillin_ Ampicillin_ Aztreonam_ Cefepime_ Cefotaxime_ Ceftazidime_ Ceftriaxone_ Piperacillin_ Ticarcillin_ Unknown Beta-lactam_ Chloramphenicol_ Trimethoprim_ Florfenicol_ Fosfomycin_ Sulfamethoxazole	IncI(Gamma)	espX1_iss_sslE	ariR_clpK_hdeD-GI_hsp20_kefB-GI_psi-GI_qacL_shsP_trxLHR_yfdX1_yfdX2	BdcA_CsgC_CsgG_EcpB_EcpD_LsrF_LsrG_LsrK_LsrR_McbR/YncC_PgaB_RcdA_SdiA_YmgB_bscg_
GCA_025564515.1		Homo sapiens	stool	2018	O54:H51	117	46690		aadA1_ aadA1_ aadA2_ aadA2_ ant(2'')-Ia_ ant(2'')-Ia_ aph(3'')-Ib_ aph(3'')-Ib_ aph(3')-Ia_ aph(3')-Ia_ aph(3')-IIa_ aph(3')-IIa_ aph(6)-Id_ aph(6)-Id_ blaCTX-M-55_ blaCTX-M-55_ blaTEM-214_ blaTEM-216_ catA1_ catA1_ dfrA8_ dfrA8_ fosA3_ fosA3_ parC (S80R)_ qacE_ qacE_ sitABCD_ sul1_ sul1_ sul2_ sul2_ tet(B)_ tet(B)_ tet(B)	Spectinomycin_ Streptomycin_ Gentamicin_ Tobramycin_ Neomycin_ Kanamycin_ Lividomycin_ Paromomycin_ Ribostamycin_ Amoxicillin_ Ampicillin_ Aztreonam_ Cefepime_ Cefotaxime_ Ceftazidime_ Ceftriaxone_ Piperacillin_ Ticarcillin_ Unknown Beta-lactam_ Chloramphenicol_ Trimethoprim_ Fosfomycin_ Nalidixic acid_ Ciprofloxacin_ Benzylkonium Chloride_ Ethidium Bromide_ Chlorhexidine_ Cetylpyridinium Chlorid…	IncFIA_ IncFIB(AP001918)_ IncFII(pHN7A8)_ IncN_ IncX1	astA_cvaC_fdeC_ireA_iroB_iroC_iroD_iroE_iroN_iss_iucA_iucB_iucC_iucD_iutA_lpfA_mchF_papC_papE_papF_papG-II_sinH_sslE_tsh	ariR_emrE_merA_merC_merD_merE_merP_merT_qacEdelta1	BdcA_CsgC_CsgG_EcpB_EcpD_LsrF_LsrG_LsrK_LsrR_McbR/YncC_PgaB_RcdA_SdiA_YmgB_bscg_
GCA_025564535.1		Homo sapiens	stool	2018	O9:H10	617	12133		aadA1_ aadA1_ ant(2'')-Ia_ ant(2'')-Ia_ ant(3'')-Ia_ aph(3')-Ia_ aph(3')-Ia_ blaCTX-M-3_ blaCTX-M-3_ blaTEM-176_ blaTEM-176_ blaTEM-1B_ cmlA1_ cmlA1_ dfrA17_ dfrA17_ fosA3_ fosA3_ parC (S80I)_ parE (S458A)_ qacE_ qacE_ sitABCD_ sul1_ sul1_ sul3_ sul3_ tet(B)_ tet(B)	Spectinomycin_ Streptomycin_ Gentamicin_ Tobramycin_ Kanamycin_ Amoxicillin_ Ampicillin_ Aztreonam_ Cefepime_ Cefotaxime_ Ceftazidime_ Ceftriaxone_ Piperacillin_ Ticarcillin_ Unknown Beta-lactam_ Cephalothin_ Chloramphenicol_ Trimethoprim_ Fosfomycin_ Nalidixic acid_ Ciprofloxacin_ Benzylkonium Chloride_ Ethidium Bromide_ Chlorhexidine_ Cetylpyridinium Chloride_ Hydrogen peroxide_ Sulfamethoxazol…	IncFIA_ IncFIB(AP001918)_ IncX1_ p0111	astA_espX1_fdeC_iss_sinH	ariR_emrE_qacEdelta1_qacL	Ag43_BdcA_CsgC_CsgG_EcpB_EcpD_LsrF_LsrG_LsrK_LsrR_McbR/YncC_RcdA_SdiA_YmgB_bscg_
GCA_025564695.1		Homo sapiens	stool	2017	-:H21	162	142965	PDS000120185.1	aac(3)-IId_ aac(3)-IId_ aac(3)-IId_ aadA5_ aadA5_ aadA5_ aph(3'')-Ib_ aph(3'')-Ib_ aph(6)-Id_ aph(6)-Id_ blaCTX-M-65_ blaCTX-M-65_ blaTEM-1B_ blaTEM-1B_ dfrA17_ dfrA17_ dfrA17_ floR_ floR_ fosA3_ fosA3_ gyrA (D87N)_ gyrA (S83L)_ mph(A)_ mph(A)_ mph(A)_ parC (S80I)_ qacE_ qacE_ qacE_ sitABCD_ sul1_ sul1_ sul1_ sul2_ sul2_ tet(A)_ tet(A)	Apramycin_ Gentamicin_ Tobramycin_ Dibekacin_ Netilmicin_ Sisomicin_ Spectinomycin_ Streptomycin_ Amoxicillin_ Ampicillin_ Aztreonam_ Cefepime_ Cefotaxime_ Ceftazidime_ Ceftriaxone_ Piperacillin_ Ticarcillin_ Cephalothin_ Trimethoprim_ Chloramphenicol_ Florfenicol_ Fosfomycin_ Nalidixic acid
GCA_025564715.1		Homo sapiens	stool	2017	O36:H48	2732	57938	PDS000120214.1	aph(3'')-Ib_ aph(3'')-Ib_ aph(6)-Id_ aph(6)-Id_ blaCTX-M-55_ blaTEM-214_ floR_ floR_ fosA3_ fosA3_ gyrA (D87N)_ gyrA (S83L)_ mcr-1.1_ mcr-1.1_ parC (S80I)_ sul2_ sul2_ tet(A)_ tet(A)	Streptomycin_ Amoxicillin_ Ampicillin_ Aztreonam_ Cefepime_ Cefotaxime_ Ceftazidime_ Ceftriaxone_ Piperacillin_ Ticarcillin_ Unknown Beta-lactam_ Chloramphenicol_ Florfenicol_ Fosfomycin_ Nalidixic acid
GCA_025564755.1		Homo sapiens	stool	2017	O8:H10	58	114532	PDS000120189.1	blaCTX-M-65_ blaCTX-M-65_ dfrA5_ fosA3_ fosA3_ gyrA (S83L)_ qnrB19_ qnrB19	Amoxicillin_ Ampicillin_ Aztreonam_ Cefepime_ Cefotaxime_ Ceftazidime_ Ceftriaxone_ Piperacillin_ Ticarcillin_ Trimethoprim_ Fosfomycin_ Nalidixic acid_ Ciprofloxacin	Col(pHAD28)_ Col(pHAD28)_ IncFIB(AP001918)_ IncI(Gamma)	espX1_fdeC_iss_lpfA_sslE_ybtP_ybtQ	emrE	BdcA_CsgC_CsgG_EcpB_LsrF_LsrG_LsrK_LsrR_PgaB_RcdA_SdiA_YmgB_bscg_
GCA_025564775.1		Homo sapiens	stool	2017	O86:H27	350	135672		aac(3)-VIa_ aac(3)-VIa_ aac(3)-VIa_ aadA1_ aadA2_ aadA2_ ant(3'')-Ia_ aph(3'')-Ib_ aph(3'')-Ib_ aph(3'')-Ib_ aph(3')-Ia_ aph(3')-Ia_ aph(6)-Id_ aph(6)-Id_ aph(6)-Id_ blaCTX-M-2_ blaCTX-M-2_ dfrA12_ dfrA12_ fosA6_ fosA6_ gyrA (D87N)_ gyrA (S83L)_ parC (S80I)_ qacE_ qacE_ sitABCD_ sul1_ sul1_ sul2_ sul2_ tet(B)_ tet(B)	Gentamicin_ Spectinomycin_ Streptomycin_ Neomycin_ Kanamycin_ Lividomycin_ Paromomycin_ Ribostamycin_ Amoxicillin_ Ampicillin_ Aztreonam_ Cefepime_ Cefotaxime_ Ceftazidime_ Ceftriaxone_ Piperacillin_ Ticarcillin_ Trimethoprim_ Fosfomycin_ Nalidixic acid
GCA_025564805.1		Homo sapiens	stool	2017	O75:H5	1193	92313	PDS000002968.155	aadA5_ aadA5_ aph(3'')-Ib_ aph(3'')-Ib_ aph(6)-Id_ aph(6)-Id_ blaCTX-M-27_ blaCTX-M-27_ dfrA17_ dfrA17_ erm(B)_ mph(A)_ mph(A)_ parC (S80I)_ parE (L416F)_ qacE_ qacE_ sul1_ sul1_ sul2_ sul2_ tet(A)_ tet(A)	Spectinomycin_ Streptomycin_ Amoxicillin_ Ampicillin_ Aztreonam_ Cefepime_ Cefotaxime_ Ceftazidime_ Ceftriaxone_ Piperacillin_ Ticarcillin_ Trimethoprim_ Erythromycin_ Lincomycin_ Clindamycin_ Quinupristin_ Pristinamycin IA_ Virginiamycin S_ Azithromycin_ Spiramycin_ Telithromycin_ Nalidixic acid_ Ciprofloxacin_ Benzylkonium Chloride_ Ethidium Bromide_ Chlorhexidine_ Cetylpyridinium Chloride_ Sul…	Col(BS512)_ Col156_ ColpVC_ IncFIA	fdeC_iha_iucA_iucB_iucC_iucD_iutA_sat_senB_sinH_sslE_vactox_ybtP_ybtQ	ariR_emrE_qacEdelta1	BdcA_CsgC_CsgG_EcpB_EcpD_LsrF_LsrG_LsrK_LsrR_McbR/YncC_RcdA_SdiA_YmgB_bscg_
GCA_025564825.1		Homo sapiens	stool	2018	O51:H40	38	35851	PDS000109418.4	aac(3)-IId_ aac(3)-IId_ aadA5_ aadA5_ aph(3'')-Ib_ aph(3'')-Ib_ aph(6)-Id_ aph(6)-Id_ blaCTX-M-14_ blaCTX-M-14_ blaTEM-1B_ blaTEM-1B_ dfrA17_ dfrA17_ gyrA (S83L)_ mph(A)_ mph(A)_ parC (S80I)_ qacE_ qacE_ sul1_ sul1_ sul2_ sul2	Apramycin_ Gentamicin_ Tobramycin_ Dibekacin_ Netilmicin_ Sisomicin_ Spectinomycin_ Streptomycin_ Amoxicillin_ Ampicillin_ Aztreonam_ Cefepime_ Cefotaxime_ Ceftazidime_ Ceftriaxone_ Piperacillin_ Ticarcillin_ Cephalothin_ Trimethoprim_ Nalidixic acid_ Ciprofloxacin_ Erythromycin_ Azithromycin_ Spiramycin_ Telithromycin_ Benzylkonium Chloride_ Ethidium Bromide_ Chlorhexidine_ Cetylpyridinium Chlor…	None	afaC_astA_eilA_espX1_fdeC_iss_nfaE_sslE_ybtP_ybtQ	ariR_qacEdelta1	CsgC_CsgG_RcdA_SdiA_bscg_
GCA_025564845.1		Homo sapiens	stool	2017	O21:H25	457	23357	PDS000120221.1	aac(3)-IIa_ aac(3)-IIa_ aadA1_ aadA1_ aadA1_ aadA2_ aadA2_ aph(3')-Ia_ aph(3')-Ia_ blaCTX-M-27_ blaCTX-M-27_ cmlA1_ cmlA1_ cmlA1_ dfrA14_ dfrA14_ floR_ floR_ fosA4_ fosA4_ parC (S80I)_ parE (S458A)_ sitABCD_ sul3_ sul3_ tet(A)_ tet(A)	Gentamicin_ Tobramycin_ Spectinomycin_ Streptomycin_ Neomycin_ Kanamycin_ Lividomycin_ Paromomycin_ Ribostamycin_ Amoxicillin_ Ampicillin_ Aztreonam_ Cefepime_ Cefotaxime_ Ceftazidime_ Ceftriaxone_ Piperacillin_ Ticarcillin_ Chloramphenicol_ Trimethoprim_ Florfenicol_ Fosfomycin_ Nalidixic acid_ Ciprofloxacin_ Hydrogen peroxide_ Sulfamethoxazole_ Doxycycline_ Tetracycline	IncFIB(AP001918)_ IncFIB(pLF82-PhagePlasmid)_ IncX1_ p0111	air_eilA_fdeC_iss_lpfA_mchF_sinH_sslE	ariR_emrE_qacL	BdcA_CsgC_CsgG_EcpB_EcpD_LsrF_LsrG_LsrK_LsrR_McbR/YncC_PgaB_RcdA_SdiA_YmgB_bscg_
GCA_025564865.1		Homo sapiens	stool	2017	O153:H34	354	142435		aac(3)-IId_ aac(3)-IId_ aadA1_ aadA17_ aadA17_ aadA2_ ant(3'')-Ia_ aph(3')-Ia_ aph(3')-Ia_ aph(3')-Ia_ aph(3')-Ia_ aph(3')-Ia_ blaCMY-2_ blaCMY-2_ blaCTX-M-3_ blaCTX-M-3_ blaTEM-176_ blaTEM-176_ blaTEM-1B_ blaTEM-214_ blaTEM-34_ cmlA1_ cmlA1_ dfrA12_ dfrA12_ floR_ floR_ fosA3_ fosA3_ lnu(F)_ lnu(F)_ parC (E84G)_ parC (S80I)_ sitABCD_ sul2_ sul2_ sul3_ sul3_ tet(A)_ tet(A)	Apramycin_ Gentamicin_ Tobramycin_ Dibekacin_ Netilmicin_ Sisomicin_ Spectinomycin_ Streptomycin_ Kanamycin_ Neomycin_ Lividomycin_ Paromomycin_ Ribostamycin_ Amoxicillin_ Amoxicillin+Clavulanic acid_ Ampicillin_ Ampicillin+Clavulanic acid_ Cefotaxime_ Cefoxitin_ Ceftazidime_ Piperacillin_ Piperacillin+Tazobactam_ Ticarcillin_ Ticarcillin+Clavulanic acid_ Aztreonam_ Cefepime_ Ceftriaxone_ Unknown…	IncFIA_ IncFIB(AP001918)_ IncFII_ IncI1-I(Alpha)_ p0111	air_eilA_fdeC_iha_iucA_iucB_iucC_iucD_iutA_lpfA_sinH_sslE	ariR_qacL	BdcA_CsgC_CsgG_EcpB_LsrF_LsrG_LsrK_LsrR_McbR/YncC_RcdA_SdiA_YmgB_bscg_
GCA_025564885.1		Homo sapiens	stool	2017	O8:H4	12394	56110		aac(3)-IId_ aac(3)-IId_ aac(3)-IId_ aac(6')-Ib-cr_ aac(6')-Ib-cr_ aac(6')-Ib-cr_ aac(6')-Ib-cr_ aac(6')-Ib-cr_ aac(6')-Ib-cr_ aadA5_ aadA5_ ARR-3_ ARR-3_ ARR-3_ blaCTX-M-15_ blaCTX-M-15_ blaOXA-1_ blaOXA-1_ blaOXA-1_ catB3_ catB3_ catB3_ dfrA17_ dfrA17_ erm(B)_ erm(B)_ gyrA (D87N)_ gyrA (S83L)_ mph(A)_ mph(A)_ parC (S80I)_ qacE_ qacE_ sul1_ sul1_ tet(B)_ tet(B)_ tet(B)	Apramycin_ Gentamicin_ Tobramycin_ Dibekacin_ Netilmicin_ Sisomicin_ Amikacin_ Fluoroquinolone_ Ciprofloxacin_ Spectinomycin_ Streptomycin_ Rifampicin_ Amoxicillin_ Ampicillin_ Aztreonam_ Cefepime_ Cefotaxime_ Ceftazidime_ Ceftriaxone_ Piperacillin_ Ticarcillin_ Amoxicillin+Clavulanic acid_ Ampicillin+Clavulanic acid_ Piperacillin+Tazobactam_ Chloramphenicol_ Trimethoprim_ Erythromycin_ Lincomyci…
GCA_025564905.1		Homo sapiens	stool	2017	O83:H42	1485	40061		aadA1_ aadA1_ ant(2'')-Ia_ ant(2'')-Ia_ blaCTX-M-65_ blaCTX-M-65_ dfrA36_ dfrA36_ floR_ floR_ fosA3_ fosA3_ qacE_ qacE_ sitABCD_ sul1_ sul1_ sul2_ sul2_ tet(B)_ tet(B)	Spectinomycin_ Streptomycin_ Gentamicin_ Tobramycin_ Amoxicillin_ Ampicillin_ Aztreonam_ Cefepime_ Cefotaxime_ Ceftazidime_ Ceftriaxone_ Piperacillin_ Ticarcillin_ Trimethoprim_ Chloramphenicol_ Florfenicol_ Fosfomycin_ Benzylkonium Chloride_ Ethidium Bromide_ Chlorhexidine_ Cetylpyridinium Chloride_ Hydrogen peroxide_ Sulfamethoxazole_ Doxycycline_ Tetracycline_ Minocycline	IncFIB(AP001918)_ IncI(Gamma)_ p0111	air_astA_eilA_espX1_fdeC_iroB_iroC_iroD_iroE_iroN_iss_iucA_iucB_iucC_iucD_iutA_lpfA_sinH_sslE_tsh	ariR_qacEdelta1	BdcA_CsgC_CsgG_EcpB_EcpD_LsrF_LsrG_LsrK_LsrR_McbR/YncC_RcdA_SdiA_YmgB_bscg_
GCA_025564925.1		Homo sapiens	stool	2017	O89:H10	617	94104	PDS000120196.1	ant(3'')-Ia_ ant(3'')-Ia_ aph(3'')-Ib_ aph(3'')-Ib_ aph(3')-Ia_ aph(3')-Ia_ aph(6)-Id_ aph(6)-Id_ blaCTX-M-14_ blaCTX-M-14_ blaTEM-176_ blaTEM-176_ dfrA17_ dfrA17_ floR_ floR_ parC (S80I)_ parE (S458A)_ sitABCD_ sul2_ sul2_ sul3_ sul3_ tet(A)_ tet(A)_ tet(B)_ tet(B)	Streptomycin_ Kanamycin_ Neomycin_ Amoxicillin_ Ampicillin_ Aztreonam_ Cefepime_ Cefotaxime_ Ceftazidime_ Ceftriaxone_ Piperacillin_ Ticarcillin_ Unknown Beta-lactam_ Trimethoprim_ Chloramphenicol_ Florfenicol_ Nalidixic acid_ Ciprofloxacin_ Hydrogen peroxide_ Sulfamethoxazole_ Doxycycline_ Tetracycline_ Minocycline	IncFIA_ IncFIB(AP001918)_ IncX1	capU_espX1_fdeC_iss_sinH	ariR_emrE_qacL	BdcA_CsgC_CsgG_EcpB_LsrF_LsrG_LsrK_LsrR_McbR/YncC_PgaB_RcdA_SdiA_YmgB_bscg_
GCA_025564945.1		Homo sapiens	stool	2017	O75:H5	1193	92313	PDS000002968.155	aadA5_ aadA5_ aph(3'')-Ib_ aph(3'')-Ib_ aph(6)-Id_ aph(6)-Id_ blaCTX-M-27_ blaCTX-M-27_ dfrA17_ dfrA17_ erm(B)_ erm(B)_ mph(A)_ mph(A)_ parC (S80I)_ parE (L416F)_ qacE_ qacE_ sul1_ sul1_ sul2_ sul2_ tet(A)_ tet(A)	Spectinomycin_ Streptomycin_ Amoxicillin_ Ampicillin_ Aztreonam_ Cefepime_ Cefotaxime_ Ceftazidime_ Ceftriaxone_ Piperacillin_ Ticarcillin_ Trimethoprim_ Erythromycin_ Lincomycin_ Clindamycin_ Quinupristin_ Pristinamycin IA_ Virginiamycin S_ Azithromycin_ Spiramycin_ Telithromycin_ Nalidixic acid_ Ciprofloxacin_ Benzylkonium Chloride_ Ethidium Bromide_ Chlorhexidine_ Cetylpyridinium Chloride_ Sul…	Col(BS512)_ Col156_ ColpVC_ IncFIA	fdeC_iha_iucA_iucB_iucC_iucD_iutA_papA_sat_senB_sinH_sslE_vactox_vactox_ybtP_ybtQ	ariR_emrE_qacEdelta1	BdcA_CsgC_CsgG_EcpB_EcpD_LsrF_LsrG_LsrK_LsrR_McbR/YncC_RcdA_SdiA_YmgB_bscg_
GCA_025564985.1		Homo sapiens	stool	2017	O36:H48	2732	57938	PDS000120214.1	aph(3'')-Ib_ aph(3'')-Ib_ aph(3'')-Ib_ aph(6)-Id_ aph(6)-Id_ aph(6)-Id_ aph(6)-Id_ aph(6)-Id_ blaCTX-M-55_ blaCTX-M-55_ blaTEM-214_ blaTEM-214_ floR_ floR_ fosA3_ fosA3_ gyrA (D87N)_ gyrA (S83L)_ mcr-1.1_ mcr-1.1_ parC (S80I)_ sul2_ sul2_ sul2_ tet(A)_ tet(A)_ tet(A)	Streptomycin_ Amoxicillin_ Ampicillin_ Aztreonam_ Cefepime_ Cefotaxime_ Ceftazidime_ Ceftriaxone_ Piperacillin_ Ticarcillin_ Unknown Beta-lactam_ Chloramphenicol_ Florfenicol_ Fosfomycin_ Nalidixic acid
GCA_025565025.1		Homo sapiens	stool	2017	O153:H34	354	142435		aac(3)-IId_ aac(3)-IId_ aadA1_ aadA1_ aph(3'')-Ib_ aph(3')-Ia_ aph(6)-Id_ blaCTX-M-3_ blaCTX-M-3_ blaTEM-1B_ blaTEM-214_ blaTEM-214_ blaTEM-214_ dfrA17_ dfrA17_ fosA3_ fosA3_ parC (E84G)_ parC (S80I)_ sul2_ tet(B)	Apramycin_ Gentamicin_ Tobramycin_ Dibekacin_ Netilmicin_ Sisomicin_ Spectinomycin_ Streptomycin_ Neomycin_ Kanamycin_ Lividomycin_ Paromomycin_ Ribostamycin_ Amoxicillin_ Ampicillin_ Aztreonam_ Cefepime_ Cefotaxime_ Ceftazidime_ Ceftriaxone_ Piperacillin_ Ticarcillin_ Cephalothin_ Unknown Beta-lactam_ Trimethoprim_ Fosfomycin_ Nalidixic acid_ Ciprofloxacin_ Sulfamethoxazole_ Doxycycline_ Tetracy…	IncFII_ p0111	air_astA_eilA_fdeC_iha_iucA_iucB_iucC_iucD_iutA_lpfA_mchF_sinH_sslE	ariR	CsgC_CsgG_RcdA_SdiA_bscg_
GCA_025565065.1		Homo sapiens	stool	2017	-:H34	354	137556		aac(3)-IId_ aac(3)-IId_ aph(3'')-Ib_ aph(3'')-Ib_ aph(6)-Id_ aph(6)-Id_ blaCTX-M-3_ blaCTX-M-3_ blaTEM-1B_ blaTEM-214_ blaTEM-216_ dfrA17_ dfrA17_ fosA3_ fosA3_ parC (E84G)_ parC (S80I)_ sitABCD_ sul2_ sul2_ tet(B)_ tet(B)	Apramycin_ Gentamicin_ Tobramycin_ Dibekacin_ Netilmicin_ Sisomicin_ Streptomycin_ Amoxicillin_ Ampicillin_ Aztreonam_ Cefepime_ Cefotaxime_ Ceftazidime_ Ceftriaxone_ Piperacillin_ Ticarcillin_ Cephalothin_ Unknown Beta-lactam_ Trimethoprim_ Fosfomycin_ Nalidixic acid_ Ciprofloxacin_ Hydrogen peroxide_ Sulfamethoxazole_ Doxycycline_ Tetracycline_ Minocycline	IncFIA_ IncFIB(AP001918)_ IncFII_ IncQ1_ IncQ1_ IncX2	air_eilA_fdeC_iucA_iucB_iucC_iucD_iutA_lpfA_mchF_sinH_sslE	ariR	BdcA_CsgC_CsgG_EcpB_EcpD_LsrF_LsrG_LsrK_LsrR_McbR/YncC_PgaB_RcdA_SdiA_YmgB_bscg_
GCA_025565085.1		Homo sapiens	stool	2017	O86:H18	38	116856		aadA5_ aadA5_ aph(3'')-Ib_ aph(6)-Id_ blaCTX-M-27_ blaCTX-M-27_ dfrA17_ dfrA17_ mph(A)_ mph(A)_ qacE_ qacE_ sul1_ sul1_ sul2_ tet(A)	Spectinomycin_ Streptomycin_ Amoxicillin_ Ampicillin_ Aztreonam_ Cefepime_ Cefotaxime_ Ceftazidime_ Ceftriaxone_ Piperacillin_ Ticarcillin_ Trimethoprim_ Erythromycin_ Azithromycin_ Spiramycin_ Telithromycin_ Benzylkonium Chloride_ Ethidium Bromide_ Chlorhexidine_ Cetylpyridinium Chloride_ Sulfamethoxazole_ Doxycycline_ Tetracycline	IncFII	afaC_capU_eilA_espX1_fdeC_iss_nfaE_sslE_ybtP_ybtQ	ariR_qacEdelta1	Ag43_BdcA_CsgC_CsgG_EcpB_EcpD_LsrF_LsrG_LsrK_LsrR_McbR/YncC_PgaB_RcdA_SdiA_YmgB_bscg_
GCA_025565105.1		Homo sapiens	stool	2017	O75:H5	12517	1245		aac(6')-Ib-cr_ aac(6')-Ib-cr_ blaCTX-M-15_ blaCTX-M-15_ blaOXA-1_ blaOXA-1_ blaTEM-1B_ blaTEM-234_ catB3_ catB3_ parC (S80I)_ parE (L416F)_ tet(B)_ tet(B)	Tobramycin_ Dibekacin_ Amikacin_ Sisomicin_ Netilmicin_ Fluoroquinolone_ Ciprofloxacin_ Amoxicillin_ Ampicillin_ Aztreonam_ Cefepime_ Cefotaxime_ Ceftazidime_ Ceftriaxone_ Piperacillin_ Ticarcillin_ Amoxicillin+Clavulanic acid_ Ampicillin+Clavulanic acid_ Piperacillin+Tazobactam_ Cephalothin_ Unknown Beta-lactam_ Chloramphenicol_ Nalidixic acid_ Doxycycline_ Tetracycline_ Minocycline	Col(BS512)_ IncFIA	fdeC_iha_iucA_iucB_iucC_iucD_iutA_papA_sat_sinH_sslE_vactox_ybtP_ybtQ	ariR_emrE	BdcA_CsgC_CsgG_EcpB_LsrF_LsrG_LsrK_LsrR_McbR/YncC_PgaB_RcdA_YmgB_bscg_
GCA_025565125.1		Homo sapiens	stool	2018	O8:H21	12395	4914		aac(3)-IV_ aac(3)-IV_ aadA1_ aadA1_ aadA1_ aadA2_ aadA2_ aadA5_ aadA5_ aph(3'')-Ib_ aph(3'')-Ib_ aph(3')-IIa_ aph(3')-IIa_ aph(4)-Ia_ aph(4)-Ia_ aph(6)-Id_ aph(6)-Id_ blaCTX-M-55_ blaCTX-M-55_ blaTEM-1B_ blaTEM-1B_ catA1_ catA1_ cmlA1_ cmlA1_ cmlA1_ dfrA17_ dfrA17_ floR_ floR_ fosA3_ fosA3_ gyrA (D87N)_ gyrA (S83L)_ parC (S80I)_ qacE_ qacE_ sitABCD_ sul1_ sul1_ sul2_ sul2_ sul3_ sul3_ tet(A)_ tet…	Gentamicin_ Tobramycin_ Spectinomycin_ Streptomycin_ Kanamycin_ Neomycin_ Hygromycin_ Amoxicillin_ Ampicillin_ Aztreonam_ Cefepime_ Cefotaxime_ Ceftazidime_ Ceftriaxone_ Piperacillin_ Ticarcillin_ Cephalothin_ Chloramphenicol_ Trimethoprim_ Florfenicol_ Fosfomycin_ Nalidixic acid
GCA_025565145.1		Homo sapiens	stool	2017	O25:H1	449	135674		aac(3)-VIa_ aac(3)-VIa_ aadA1_ aadA1_ aadA1_ aph(3'')-Ib_ aph(3'')-Ib_ aph(3')-IIa_ aph(3')-IIa_ aph(6)-Id_ aph(6)-Id_ blaCMY-2_ blaCTX-M-55_ blaCTX-M-55_ blaTEM-214_ blaTEM-214_ floR_ floR_ fosA3_ fosA3_ gyrA (S83L)_ mcr-1.1_ mcr-1.1_ qacE_ qacE_ qnrB19_ qnrB19_ sul1_ sul1_ sul2_ sul2_ tet(A)_ tet(A)	Gentamicin_ Spectinomycin_ Streptomycin_ Kanamycin_ Neomycin_ Amoxicillin_ Amoxicillin+Clavulanic acid_ Ampicillin_ Ampicillin+Clavulanic acid_ Cefotaxime_ Cefoxitin_ Ceftazidime_ Piperacillin_ Piperacillin+Tazobactam_ Ticarcillin_ Ticarcillin+Clavulanic acid_ Aztreonam_ Cefepime_ Ceftriaxone_ Unknown Beta-lactam_ Chloramphenicol_ Florfenicol_ Fosfomycin_ Nalidixic acid_ Ciprofloxacin_ Colistin_ …	Col(pHAD28)_ Col(pHAD28)_ ColpVC_ IncFII(pHN7A8)_ IncI2_ IncN_ IncX1	astA_eilA_espX1_fdeC_iha_iroD_iroE_iss_iucA_iucB_iucC_iucD_iutA_lpfA_sinH_sslE_ybtP_ybtQ	ariR_emrE_qacEdelta1_terD_terW_terZ	BdcA_CsgC_CsgG_EcpB_EcpD_LsrF_LsrG_LsrK_LsrR_McbR/YncC_PgaB_RcdA_SdiA_YmgB_bscg_
GCA_025565165.1		Homo sapiens	stool	2018	O100:H28	1196	142176	PDS000120223.1	aadA1_ aadA1_ aadA1_ aadA1_ aadA2_ aadA2_ aph(3')-Ia_ aph(3')-Ia_ aph(3')-IIa_ aph(3')-IIa_ blaCTX-M-55_ blaCTX-M-55_ blaTEM-214_ blaTEM-216_ cmlA1_ cmlA1_ cmlA1_ cmlA1_ dfrA12_ dfrA12_ fosA3_ fosA3_ gyrA (D87N)_ gyrA (S83L)_ parC (S80I)_ sitABCD_ sul3_ sul3_ sul3_ sul3	Spectinomycin_ Streptomycin_ Neomycin_ Kanamycin_ Lividomycin_ Paromomycin_ Ribostamycin_ Amoxicillin_ Ampicillin_ Aztreonam_ Cefepime_ Cefotaxime_ Ceftazidime_ Ceftriaxone_ Piperacillin_ Ticarcillin_ Unknown Beta-lactam_ Chloramphenicol_ Trimethoprim_ Fosfomycin_ Nalidixic acid
GCA_025565185.1		Homo sapiens	stool	2017	O65:H11	48	32745		aac(3)-IV_ aac(3)-IV_ aadA5_ aadA5_ aph(4)-Ia_ aph(4)-Ia_ blaCTX-M-65_ blaCTX-M-65_ blaTEM-1B_ blaTEM-1B_ dfrA17_ dfrA17_ floR_ floR_ fosA3_ fosA3_ parC (S80I)_ qnrB19_ qnrB19_ sul2_ sul2_ tet(A)_ tet(A)	Gentamicin_ Tobramycin_ Spectinomycin_ Streptomycin_ Hygromycin_ Amoxicillin_ Ampicillin_ Aztreonam_ Cefepime_ Cefotaxime_ Ceftazidime_ Ceftriaxone_ Piperacillin_ Ticarcillin_ Cephalothin_ Trimethoprim_ Chloramphenicol_ Florfenicol_ Fosfomycin_ Nalidixic acid_ Ciprofloxacin_ Sulfamethoxazole_ Doxycycline_ Tetracycline	Col(pHAD28)_ Col(pHAD28)_ IncFIA_ IncI1-I(Alpha)_ p0111	astA_fdeC_sslE	ariR	BdcA_CsgC_CsgG_EcpB_EcpD_LsrF_LsrG_LsrK_LsrR_McbR/YncC_PgaB_RcdA_SdiA_YmgB_bscg_
GCA_025565205.1		Homo sapiens	stool	2017	O8:H10	227	144224		blaCTX-M-3_ blaCTX-M-3_ blaTEM-214_ blaTEM-214_ fosA3_ fosA3_ qnrB19_ qnrB19_ tet(A)_ tet(A)	Amoxicillin_ Ampicillin_ Aztreonam_ Cefepime_ Cefotaxime_ Ceftazidime_ Ceftriaxone_ Piperacillin_ Ticarcillin_ Unknown Beta-lactam_ Fosfomycin_ Ciprofloxacin_ Doxycycline_ Tetracycline	Col(pHAD28)_ Col(pHAD28)_ IncFII	capU_fdeC	ariR_emrE	BdcA_CsgC_CsgG_EcpB_FimA_PgaB_RcdA_SdiA_YmgB_bscg_
GCA_025565225.1		Homo sapiens	stool	2018	O51:H40	38	35851	PDS000109418.4	aac(3)-IId_ aac(3)-IId_ aadA5_ aadA5_ aph(3'')-Ib_ aph(3'')-Ib_ aph(6)-Id_ aph(6)-Id_ blaCTX-M-14_ blaCTX-M-14_ blaTEM-1B_ blaTEM-1B_ dfrA17_ dfrA17_ gyrA (S83L)_ mph(A)_ mph(A)_ parC (S80I)_ qacE_ qacE_ sul1_ sul1_ sul2_ sul2	Apramycin_ Gentamicin_ Tobramycin_ Dibekacin_ Netilmicin_ Sisomicin_ Spectinomycin_ Streptomycin_ Amoxicillin_ Ampicillin_ Aztreonam_ Cefepime_ Cefotaxime_ Ceftazidime_ Ceftriaxone_ Piperacillin_ Ticarcillin_ Cephalothin_ Trimethoprim_ Nalidixic acid_ Ciprofloxacin_ Erythromycin_ Azithromycin_ Spiramycin_ Telithromycin_ Benzylkonium Chloride_ Ethidium Bromide_ Chlorhexidine_ Cetylpyridinium Chlor…	None	aap_afaC_astA_eilA_espX1_fdeC_iss_nfaE_sslE_ybtP_ybtQ	ariR_qacEdelta1	Ag43_BdcA_CsgC_CsgG_EcpB_EcpD_LsrF_LsrG_LsrK_LsrR_McbR/YncC_RcdA_SdiA_YmgB_bscg_
GCA_025565245.1		Homo sapiens	stool	2018	-:H10	43	89035		aph(3'')-Ib_ aph(3'')-Ib_ aph(6)-Id_ aph(6)-Id_ blaCTX-M-3_ blaCTX-M-3_ blaTEM-1B_ blaTEM-1B_ dfrA8_ dfrA8_ fosA3_ fosA3_ sul2_ sul2_ tet(B)	Streptomycin_ Amoxicillin_ Ampicillin_ Aztreonam_ Cefepime_ Cefotaxime_ Ceftazidime_ Ceftriaxone_ Piperacillin_ Ticarcillin_ Cephalothin_ Trimethoprim_ Fosfomycin_ Sulfamethoxazole_ Doxycycline_ Tetracycline_ Minocycline	IncFIA(HI1)_ IncFII_ IncHI1A_ IncHI1B(R27)_ IncI(Gamma)	espX1_fdeC_iha_mchB_mchF_ybtP_ybtQ	ariR_emrE	BdcA_CsgC_CsgG_EcpB_EcpD_FimA_LsrF_LsrG_LsrK_LsrR_McbR/YncC_PgaB_RcdA_SdiA_YmgB_bscg_
GCA_025565265.1		Homo sapiens	stool	2018	O1:H32	10	31774		aac(3)-IId_ aac(3)-IId_ aadA17_ ant(3'')-Ia_ ant(3'')-Ia_ aph(3')-Ia_ aph(3')-Ia_ blaCTX-M-65_ blaCTX-M-90_ blaTEM-216_ blaTEM-216_ dfrA1_ dfrA14_ dfrA14_ floR_ fosA3_ fosA3_ lnu(F)_ mcr-1.1_ mcr-1.1_ qnrB19_ qnrS1_ qnrS1_ sul2_ sul3_ sul3_ tet(A)_ tet(A)_ tet(A)_ tet(A)_ tet(A)	Apramycin_ Gentamicin_ Tobramycin_ Dibekacin_ Netilmicin_ Sisomicin_ Spectinomycin_ Streptomycin_ Kanamycin_ Neomycin_ Amoxicillin_ Ampicillin_ Aztreonam_ Cefepime_ Cefotaxime_ Ceftazidime_ Ceftriaxone_ Piperacillin_ Ticarcillin_ Unknown Beta-lactam_ Trimethoprim_ Chloramphenicol_ Florfenicol_ Fosfomycin_ Lincomycin_ Colistin_ Ciprofloxacin_ Sulfamethoxazole_ Doxycycline_ Tetracycline	IncFII(pHN7A8)_ IncI1-I(Alpha)_ IncI2_ IncX1	espX1_fdeC	qacL	BdcA_CsgC_CsgG_EcpB_EcpD_LsrF_LsrG_LsrK_LsrR_McbR/YncC_PgaB_RcdA_SdiA_YmgB_bscg_
GCA_025565285.1		Homo sapiens	stool	2017	O2/O50:H30	38	24822		aac(3)-IId_ aac(3)-IId_ aadA5_ aadA5_ aph(3'')-Ib_ aph(3'')-Ib_ aph(6)-Id_ aph(6)-Id_ blaCTX-M-14_ blaCTX-M-14_ blaTEM-1B_ blaTEM-1B_ dfrA17_ dfrA17_ gyrA (S83L)_ mph(A)_ mph(A)_ parC (S80I)_ qacE_ qacE_ sul1_ sul1_ sul2_ sul2	Apramycin_ Gentamicin_ Tobramycin_ Dibekacin_ Netilmicin_ Sisomicin_ Spectinomycin_ Streptomycin_ Amoxicillin_ Ampicillin_ Aztreonam_ Cefepime_ Cefotaxime_ Ceftazidime_ Ceftriaxone_ Piperacillin_ Ticarcillin_ Cephalothin_ Trimethoprim_ Nalidixic acid_ Ciprofloxacin_ Erythromycin_ Azithromycin_ Spiramycin_ Telithromycin_ Benzylkonium Chloride_ Ethidium Bromide_ Chlorhexidine_ Cetylpyridinium Chlor…	None	afaC_astA_astA_eilA_espX1_fdeC_nfaE_sslE_ybtP_ybtQ	ariR_qacEdelta1	Ag43_BdcA_CsgC_CsgG_EcpB_EcpD_LsrF_LsrG_LsrK_LsrR_McbR/YncC_PgaB_RcdA_SdiA_YmgB_bscg_
GCA_025565305.1		Homo sapiens	stool	2017	O75:H5	1193	92313	PDS000002968.155	aadA5_ aadA5_ aph(3'')-Ib_ aph(3'')-Ib_ aph(6)-Id_ aph(6)-Id_ blaCTX-M-27_ blaCTX-M-27_ dfrA17_ dfrA17_ erm(B)_ mph(A)_ mph(A)_ parC (S80I)_ parE (L416F)_ qacE_ qacE_ sul1_ sul1_ sul2_ sul2	Spectinomycin_ Streptomycin_ Amoxicillin_ Ampicillin_ Aztreonam_ Cefepime_ Cefotaxime_ Ceftazidime_ Ceftriaxone_ Piperacillin_ Ticarcillin_ Trimethoprim_ Erythromycin_ Lincomycin_ Clindamycin_ Quinupristin_ Pristinamycin IA_ Virginiamycin S_ Azithromycin_ Spiramycin_ Telithromycin_ Nalidixic acid_ Ciprofloxacin_ Benzylkonium Chloride_ Ethidium Bromide_ Chlorhexidine_ Cetylpyridinium Chloride_ Sul…	Col(BS512)_ Col156_ ColpVC_ IncFIA	fdeC_iha_iucA_iucB_iucC_iucD_iutA_papA_sat_senB_sinH_sslE_vactox_ybtP_ybtQ	ariR_emrE_qacEdelta1	BdcA_CsgC_CsgG_EcpB_FimA_LsrF_LsrG_LsrK_LsrR_McbR/YncC_PgaB_RcdA_SdiA_YmgB_bscg_
GCA_025565325.1		Homo sapiens	stool	2017	O25:H4	131	63521	PDS000035638.15	aac(6')-Ib-cr_ aac(6')-Ib-cr_ aac(6')-Ib-cr_ aac(6')-Ib-cr_ blaCTX-M-15_ blaCTX-M-15_ blaOXA-1_ blaOXA-1_ blaTEM-1B_ blaTEM-1B_ erm(B)_ erm(B)_ mph(A)_ mph(A)_ parC (E84V)_ parC (S80I)	Tobramycin_ Dibekacin_ Amikacin_ Sisomicin_ Netilmicin_ Fluoroquinolone_ Ciprofloxacin_ Amoxicillin_ Ampicillin_ Aztreonam_ Cefepime_ Cefotaxime_ Ceftazidime_ Ceftriaxone_ Piperacillin_ Ticarcillin_ Amoxicillin+Clavulanic acid_ Ampicillin+Clavulanic acid_ Piperacillin+Tazobactam_ Cephalothin_ Erythromycin_ Lincomycin_ Clindamycin_ Quinupristin_ Pristinamycin IA_ Virginiamycin S_ Azithromycin_ Spi…	IncFII_ IncX4	fdeC_iha_iss_iucA_iucB_iucC_iucD_iutA_papA_sat_sinH_sslE_ybtP_ybtQ	ariR_emrE	BdcA_CsgC_CsgG_EcpD_LsrF_LsrG_LsrK_LsrR_McbR/YncC_PgaB_RcdA_SdiA_
GCA_025565485.1		Homo sapiens	stool	2017	O153:H34	354	142435		aac(3)-IId_ aac(3)-IId_ aadA1_ aadA1_ aadA1_ aadA22_ ant(3'')-Ia_ blaCTX-M-3_ blaCTX-M-3_ blaTEM-214_ blaTEM-216_ dfrA1_ dfrA1_ dfrA1_ dfrA17_ dfrA17_ fosA3_ fosA3_ lnu(G)_ lnu(G)_ qacE_ qacE_ sitABCD_ sul1_ sul1_ tet(B)_ tet(B)	Apramycin_ Gentamicin_ Tobramycin_ Dibekacin_ Netilmicin_ Sisomicin_ Spectinomycin_ Streptomycin_ Amoxicillin_ Ampicillin_ Aztreonam_ Cefepime_ Cefotaxime_ Ceftazidime_ Ceftriaxone_ Piperacillin_ Ticarcillin_ Unknown Beta-lactam_ Trimethoprim_ Fosfomycin_ Lincomycin_ Benzylkonium Chloride_ Ethidium Bromide_ Chlorhexidine_ Cetylpyridinium Chloride_ Hydrogen peroxide_ Sulfamethoxazole_ Doxycycline_…	IncFIA_ IncFIB(AP001918)_ IncFII_ IncX2	air_astA_eilA_fdeC_iha_iucA_iucB_iucC_iutA_iutA_lpfA_sinH_sslE	ariR_qacEdelta1	BdcA_CsgC_CsgG_LsrF_LsrG_LsrK_LsrR_McbR/YncC_RcdA_SdiA_bscg_
GCA_025565525.1		Homo sapiens	stool	2018	O153:H30	38	13889		aadA1_ aadA1_ aph(3'')-Ib_ aph(3'')-Ib_ aph(6)-Id_ aph(6)-Id_ blaCTX-M-14b_ blaCTX-M-14b_ blaTEM-1B_ blaTEM-1B_ dfrA1_ dfrA1_ sul2_ sul2	Spectinomycin_ Streptomycin_ Amoxicillin_ Ampicillin_ Aztreonam_ Cefepime_ Cefotaxime_ Ceftazidime_ Ceftriaxone_ Piperacillin_ Ticarcillin_ Cephalothin_ Trimethoprim_ Sulfamethoxazole	IncQ1_ IncQ1	afaC_astA_capU_eatA_eilA_espX1_fdeC_iha_iss_nfaE_sslE_ybtP_ybtQ	ariR_emrE	BdcA_CsgC_CsgG_EcpB_LsrF_LsrG_LsrK_LsrR_PgaB_RcdA_SdiA_YmgB_bscg_
GCA_025565545.1		Homo sapiens	stool	2017	O11:H25	457	23357		aac(3)-IIa_ aac(3)-IIa_ aadA1_ aadA1_ aadA1_ aadA2_ aadA2_ aph(3'')-Ib_ aph(3'')-Ib_ aph(3')-Ia_ aph(3')-Ia_ aph(6)-Id_ aph(6)-Id_ blaCTX-M-27_ blaCTX-M-27_ cmlA1_ cmlA1_ cmlA1_ dfrA14_ dfrA14_ erm(B)_ erm(B)_ floR_ floR_ floR_ fosA3_ fosA3_ mph(A)_ mph(A)_ parC (S80I)_ parE (S458A)_ sitABCD_ sul2_ sul2_ sul3_ sul3_ tet(A)_ tet(A)_ tet(A)_ tet(A)_ tet(A)	Gentamicin_ Tobramycin_ Spectinomycin_ Streptomycin_ Neomycin_ Kanamycin_ Lividomycin_ Paromomycin_ Ribostamycin_ Amoxicillin_ Ampicillin_ Aztreonam_ Cefepime_ Cefotaxime_ Ceftazidime_ Ceftriaxone_ Piperacillin_ Ticarcillin_ Chloramphenicol_ Trimethoprim_ Erythromycin_ Lincomycin_ Clindamycin_ Quinupristin_ Pristinamycin IA_ Virginiamycin S_ Florfenicol_ Fosfomycin_ Azithromycin_ Spiramycin_ Teli…	IncFIB(AP001918)_ IncY	air_eilA_fdeC_iss_lpfA_sinH_sslE	ariR_emrE_qacL	CsgC_CsgG_EcpD_LsrF_LsrG_LsrK_LsrR_McbR/YncC_RcdA_SdiA_bscg_
GCA_025565585.1		Homo sapiens	stool	2017	O1:H6	648	113961	PDS000106280.5	aac(3)-IId_ aac(3)-IId_ aadA2_ aadA2_ blaCTX-M-14_ blaCTX-M-14_ blaTEM-1B_ blaTEM-1B_ dfrA12_ dfrA12_ erm(B)_ erm(B)_ mph(A)_ mph(A)_ parC (S80I)_ qacE_ qacE_ sitABCD_ sul1_ sul1	Apramycin_ Gentamicin_ Tobramycin_ Dibekacin_ Netilmicin_ Sisomicin_ Spectinomycin_ Streptomycin_ Amoxicillin_ Ampicillin_ Aztreonam_ Cefepime_ Cefotaxime_ Ceftazidime_ Ceftriaxone_ Piperacillin_ Ticarcillin_ Cephalothin_ Trimethoprim_ Erythromycin_ Lincomycin_ Clindamycin_ Quinupristin_ Pristinamycin IA_ Virginiamycin S_ Azithromycin_ Spiramycin_ Telithromycin_ Nalidixic acid_ Ciprofloxacin_ Ben…	Col(BS512)_ IncFIB(AP001918)_ IncFII	afaC_air_eilA_espX1_fdeC_iucA_iucB_iucC_iucD_iutA_lpfA_nfaE_sinH_sslE_ybtP_ybtQ	ariR_emrE_qacEdelta1	BdcA_CsgC_CsgG_EcpB_FimA_LsrF_LsrG_LsrK_LsrR_McbR/YncC_PgaB_RcdA_SdiA_YmgB_bscg_
GCA_025565705.1		Homo sapiens	stool	2017	O25:H42	648	84478		ant(3'')-Ia_ blaCTX-M-3_ blaCTX-M-3_ blaTEM-214_ blaTEM-214_ dfrA1_ floR_ floR_ fosA3_ fosA3_ qnrB19_ qnrB19_ sul3_ tet(A)_ tet(A)	Streptomycin_ Amoxicillin_ Ampicillin_ Aztreonam_ Cefepime_ Cefotaxime_ Ceftazidime_ Ceftriaxone_ Piperacillin_ Ticarcillin_ Unknown Beta-lactam_ Trimethoprim_ Chloramphenicol_ Florfenicol_ Fosfomycin_ Ciprofloxacin_ Sulfamethoxazole_ Doxycycline_ Tetracycline	Col(pHAD28)_ Col(pHAD28)_ IncFII	eilA_espX1_fdeC_iss_lpfA_sinH_sslE	ariR_emrE_qacL	Ag43_BdcA_CsgC_CsgG_EcpB_FimA_LsrF_LsrG_LsrK_LsrR_McbR/YncC_PgaB_RcdA_SdiA_YmgB_bscg_
GCA_025565765.1		Homo sapiens	stool	2018	O89:H9	617	83123		aadA1_ aadA2_ aadA2_ aadA22_ ant(3'')-Ia_ ant(3'')-Ia_ ant(3'')-Ia_ aph(3'')-Ib_ aph(3'')-Ib_ aph(3')-Ia_ aph(3')-Ia_ aph(6)-Id_ aph(6)-Id_ blaCTX-M-15_ blaCTX-M-15_ blaTEM-176_ blaTEM-176_ dfrA15_ dfrA15_ dfrA15_ lnu(F)_ lnu(F)_ parC (S80I)_ parE (S458A)_ sul2_ sul2_ sul3_ sul3_ tet(A)_ tet(A)	Spectinomycin_ Streptomycin_ Kanamycin_ Neomycin_ Amoxicillin_ Ampicillin_ Aztreonam_ Cefepime_ Cefotaxime_ Ceftazidime_ Ceftriaxone_ Piperacillin_ Ticarcillin_ Unknown Beta-lactam_ Trimethoprim_ Lincomycin_ Nalidixic acid_ Ciprofloxacin_ Sulfamethoxazole_ Doxycycline_ Tetracycline	IncFIB(K)_ IncX1	astA_espX1_fdeC_iss_sinH_ybtP_ybtQ	ariR_qacL_silA_silB_silC_silE_silF_silP_silR_silS	Ag43_BdcA_CsgC_CsgG_EcpB_EcpD_LsrF_LsrG_LsrK_LsrR_McbR/YncC_PgaB_RcdA_SdiA_YmgB_bscg_
GCA_025565785.1		Homo sapiens	stool	2017	O2:H21	162	142965	PDS000120185.1	aac(3)-IId_ aac(3)-IId_ aadA5_ aadA5_ aph(3'')-Ib_ aph(3'')-Ib_ aph(6)-Id_ aph(6)-Id_ blaCTX-M-65_ blaCTX-M-65_ blaTEM-1B_ blaTEM-1B_ dfrA17_ dfrA17_ floR_ floR_ fosA3_ fosA3_ gyrA (D87N)_ gyrA (S83L)_ mph(A)_ mph(A)_ parC (S80I)_ qacE_ qacE_ sitABCD_ sul1_ sul1_ sul2_ sul2_ tet(A)_ tet(A)	Apramycin_ Gentamicin_ Tobramycin_ Dibekacin_ Netilmicin_ Sisomicin_ Spectinomycin_ Streptomycin_ Amoxicillin_ Ampicillin_ Aztreonam_ Cefepime_ Cefotaxime_ Ceftazidime_ Ceftriaxone_ Piperacillin_ Ticarcillin_ Cephalothin_ Trimethoprim_ Chloramphenicol_ Florfenicol_ Fosfomycin_ Nalidixic acid
GCA_025565805.1		Homo sapiens	stool	2017	O89:H37	10	72125		aadA5_ aadA5_ blaCTX-M-55_ dfrA17_ dfrA17_ fosA3_ fosA3_ gyrA (S83L)_ qacE_ qacE_ sul1_ sul1	Spectinomycin_ Streptomycin_ Amoxicillin_ Ampicillin_ Aztreonam_ Cefepime_ Cefotaxime_ Ceftazidime_ Ceftriaxone_ Piperacillin_ Ticarcillin_ Trimethoprim_ Fosfomycin_ Nalidixic acid_ Ciprofloxacin_ Benzylkonium Chloride_ Ethidium Bromide_ Chlorhexidine_ Cetylpyridinium Chloride_ Sulfamethoxazole	IncFIB(AP001918)_ p0111	espX1_fdeC_iroB_iroC_iroD_iroE_iroN_iss_iucA_iucB_iucC_iucD_iutA	ariR_qacEdelta1	BdcA_CsgC_CsgG_EcpB_LsrF_LsrG_LsrK_LsrR_McbR/YncC_RcdA_SdiA_YmgB_bscg_
GCA_025565985.1		Homo sapiens	stool	2017	O77/O17/O44/O106/O73:H18	2076	142071		aadA1_ aadA1_ blaTEM-29_ blaTEM-29_ dfrA1_ dfrA1_ qacE_ qacE_ qnrB19_ qnrB19_ sul1_ sul1_ tet(B)_ tet(B)	Spectinomycin_ Streptomycin_ Amoxicillin_ Ampicillin_ Aztreonam_ Cefepime_ Cefotaxime_ Ceftazidime_ Ceftriaxone_ Piperacillin_ Ticarcillin_ Trimethoprim_ Benzylkonium Chloride_ Ethidium Bromide_ Chlorhexidine_ Cetylpyridinium Chloride_ Ciprofloxacin_ Sulfamethoxazole_ Doxycycline_ Tetracycline_ Minocycline	Col(pHAD28)_ Col(pHAD28)_ IncB/O/K/Z_ IncFIB(AP001918)	capU_eilA_espX1_fdeC_iss_lpfA_sinH_sslE	ariR_arsD_merA_merC_merD_merE_merP_merR_merT_qacEdelta1	BdcA_CsgC_CsgG_LsrF_LsrG_LsrK_LsrR_McbR/YncC_PgaB_RcdA_SdiA_
GCA_025566005.1		Homo sapiens	stool	2017	O17/O77/O44/O106/O73:H18	394	142214		blaCTX-M-15_ blaCTX-M-15_ qnrS1_ qnrS1	Amoxicillin_ Ampicillin_ Aztreonam_ Cefepime_ Cefotaxime_ Ceftazidime_ Ceftriaxone_ Piperacillin_ Ticarcillin_ Ciprofloxacin	None	aap_air_astA_eilA_espX1_fdeC_lpfA_sinH_sslE	ariR_arsD	Ag43_BdcA_CsgC_CsgG_EcpB_EcpD_LsrF_LsrK_LsrR_McbR/YncC_RcdA_SdiA_YmgB_bscg_
GCA_027977665.1	S2005_CU1191_IS04	Homo sapiens	stool sample	2015	O1:H7	59	22135		None	-	Col156_ IncFII(29)	eilA_espX1_fdeC_iha_iucA_iucB_iucC_iucD_iutA_lpfA_papA_papC_papF_sat_senB_sigA_ybtP_ybtQ	ariR	BdcA_CsgC_CsgG_EcpB_EcpD_FimA_LsrF_LsrG_LsrK_LsrR_McbR/YncC_PgaB_RcdA_SdiA_YmgB_bscg_
GCA_027977685.1	S2004_CU1184_IS04	Homo sapiens	stool sample	2015	O159:H4	10	88987	PDS000134494.1	None	-	IncFIB(pB171)	fdeC_iss	ariR_clpK_emrE_hdeD-GI_hsp20_kefB-GI_psi-GI_qacH_shsP_silA_silB_silC_silE_silF_silR_silS_trxLHR_yfdX1_yfdX2	CsgC_CsgG_EcpB_RcdA_SdiA_YmgB_bscg_
GCA_027977845.1	S2002_CU1172_IS06	Homo sapiens	stool sample	2015	O156:H7	504	32816		None	-	Col(BS512)	capU_ibeA_iha_iroB_iroC_iroD_iroE_iroN_iucA_iucB_iucC_iucD_iutA_lpfA_mchB_mchF_sigA_sslE_vactox_ybtP_ybtQ	ariR_emrE	BdcA_CsgC_CsgG_EcpB_EcpD_LsrF_LsrG_LsrK_LsrR_McbR/YncC_PgaB_RcdA_SdiA_YmgB_bscg_
GCA_027977945.1	S2028_CU1140_IS04	Homo sapiens	stool sample	2015	O2/O50:H7	95	140811		None	-	Col156_ IncFII(29)	fdeC_ireA_iss_papA_papC_papE_papF_papG-II_senB_sslE_vactox_ybtP_ybtQ	ariR_emrE	BdcA_CsgC_CsgG_EcpB_LsrF_LsrG_LsrK_LsrR_PgaB_RcdA_SdiA_YmgB_bscg_
GCA_027977965.1	S2026_CU1136_IS04	Homo sapiens	stool sample	2015	O117/O107:H25	2531	143877		None	-	IncY	espX1_lpfA	ariR_arsA_arsD_arsR_clpK_clpK_emrE_hdeD-GI_hdeD-GI_hsp20_psi-GI_shsP_trxLHR_trxLHR_yfdX1_yfdX1	BdcA_CsgC_CsgG_EcpB_EcpD_LsrF_LsrG_LsrK_LsrR_McbR/YncC_PgaB_RcdA_SdiA_YmgB_bscg_
GCA_027977975.1	S2001_CU1146_IS04	Homo sapiens	stool sample	2015	O102:H6	7926	57290		None	-	None	espX1_fdeC_iha_ireA_lpfA_stxA2b_stxB2b_subA_subB_ybtP_ybtQ	ariR	BdcA_CsgC_CsgG_EcpB_EcpD_LsrF_LsrG_LsrK_LsrR_McbR/YncC_PgaB_RcdA_SdiA_YmgB_bscg_
GCA_027977985.1	S2025_CU1092_IS04	Homo sapiens	stool sample	2015	O45:H11	641	129124		aph(3'')-Ib_ aph(6)-Id_ blaTEM-1B_ qnrB19_ sul2	Streptomycin_ Amoxicillin_ Ampicillin_ Cephalothin_ Piperacillin_ Ticarcillin_ Ciprofloxacin_ Sulfamethoxazole	Col(pHAD28)_ IncY	espX1_fdeC_lpfA	ariR	BdcA_CsgC_CsgG_EcpB_LsrF_LsrG_LsrK_LsrR_McbR/YncC_PgaB_RcdA_SdiA_YmgB_bscg_
GCA_027978045.1	S2023_CU1076_IS04	Homo sapiens	stool sample	2015	O15:H18	69	33029	PDS000046497.11	aadA1_ blaTEM-34_ dfrA1_ qnrS1_ sul2_ tet(A)	Spectinomycin_ Streptomycin_ Amoxicillin_ Amoxicillin+Clavulanic acid_ Ampicillin_ Ampicillin+Clavulanic acid_ Piperacillin_ Piperacillin+Tazobactam_ Ticarcillin_ Ticarcillin+Clavulanic acid_ Trimethoprim_ Ciprofloxacin_ Sulfamethoxazole_ Doxycycline_ Tetracycline	IncI1-I(Alpha)	air_capU_eatA_eilA_espX1_fdeC_iss_lpfA_ybtP_ybtQ	ariR_arsD	BdcA_CsgC_CsgG_EcpB_EcpD_LsrF_LsrG_LsrK_LsrR_McbR/YncC_PgaB_RcdA_SdiA_YmgB_bscg_
GCA_027978105.1	S2022_CU1075_IS04	Homo sapiens	stool sample	2015	O8:H19	5241	7908	PDS000134501.1	aph(3'')-Ib_ aph(6)-Id_ blaTEM-1B_ dfrA14_ sul2_ tet(A)	Streptomycin_ Amoxicillin_ Ampicillin_ Cephalothin_ Piperacillin_ Ticarcillin_ Trimethoprim_ Sulfamethoxazole_ Doxycycline_ Tetracycline	IncFIB(H89-PhagePlasmid)_ IncI1-I(Alpha)_ IncR	eae_espA_espB_espF_espX1_fdeC_lpfA_nleB2_sat_tccP_tir	ariR	BdcA_CsgC_CsgG_EcpD_LsrF_LsrG_LsrK_LsrR_McbR/YncC_PgaB_RcdA_SdiA_bscg_
GCA_027978125.1	S2021_CU1074_IS04	Homo sapiens	stool sample	2015	O8:H19	5241	7908	PDS000134501.1	aph(3'')-Ib_ aph(6)-Id_ blaTEM-1B_ dfrA14_ sul2_ tet(A)	Streptomycin_ Amoxicillin_ Ampicillin_ Cephalothin_ Piperacillin_ Ticarcillin_ Trimethoprim_ Sulfamethoxazole_ Doxycycline_ Tetracycline	IncFIB(H89-PhagePlasmid)_ IncI1-I(Alpha)_ IncR	eae_espA_espB_espF_espX1_fdeC_lpfA_nleB2_sat_tccP_tir	ariR	BdcA_CsgC_CsgG_EcpB_EcpD_LsrF_LsrG_LsrK_LsrR_McbR/YncC_PgaB_RcdA_SdiA_YmgB_bscg_
GCA_027978165.1	S2008_CU0966_IS05	Homo sapiens	stool sample	2014	O127/O90:H21	10	67253	PDS000134470.1	aadA1_ blaTEM-1B_ dfrA1_ gyrA (S83L)_ qnrB19_ sul2	Spectinomycin_ Streptomycin_ Amoxicillin_ Ampicillin_ Cephalothin_ Piperacillin_ Ticarcillin_ Trimethoprim_ Nalidixic acid_ Ciprofloxacin_ Sulfamethoxazole	Col(pHAD28)_ IncI1-I(Alpha)_ p0111	eae_espJ_espX1_pet_senB_tir_ybtP_ybtQ	ariR_emrE	BdcA_CsgC_CsgG_EcpB_EcpD_LsrF_LsrG_LsrK_LsrR_McbR/YncC_PgaB_RcdA_SdiA_YmgB_bscg_
GCA_027978175.1	S2006_CU0962_IS06	Homo sapiens	stool sample	2014	O159:H4	10	88987	PDS000134494.1	None	-	None	fdeC_iss_ltcA	ariR_emrE_silA_silB_silC_silE_silF_silR_silS	BdcA_CsgC_CsgG_EcpB_EcpD_LsrF_LsrG_LsrK_LsrR_McbR/YncC_PgaB_RcdA_SdiA_YmgB_bscg_
GCA_027978255.1	S2007_CU0963_IS04	Homo sapiens	stool sample	2014	O65:H12	841	21769		blaTEM-1B_ gyrA (S83L)_ tet(B)	Amoxicillin_ Ampicillin_ Cephalothin_ Piperacillin_ Ticarcillin_ Nalidixic acid_ Ciprofloxacin_ Doxycycline_ Tetracycline_ Minocycline	IncFIB(H89-PhagePlasmid)_ IncFIB(pB171)	aaiC_aap_aatA_agg4A_agg4D_aggR_capU_espX1_fdeC_iha_iucA_iucB_iucC_iucD_iutA_lpfA_mchB_mchF_pic_sat_sepA_ybtP_ybtQ	ariR_emrE_silC_silE_silR_silS_terD_terW_terZ	Ag43_BdcA_CsgC_CsgG_EcpB_EcpD_LsrF_LsrK_LsrR_McbR/YncC_RcdA_SdiA_YmgB_bscg_
GCA_027978305.1	S1192_CU0933_IS03	Homo sapiens	stool sample	2014	O26:H11	21	17391	PDS000033228.26	None	-	IncB/O/K/Z	cif_eae_efa1_ehxA_espA_espB_espF_espJ_espK_espP_espX1_fdeC_iha_iss_iucA_iucB_iucC_iucD_iutA_katP_lpfA_nleA_nleA_nleB_nleC_stxA1a_stxB1a_tir_toxB_ybtP_ybtQ	ariR_terD_terW_terZ	BdcA_CsgC_CsgG_EcpB_EcpD_LsrF_LsrG_LsrK_LsrR_McbR/YncC_PgaB_RcdA_SdiA_YmgB_bscg_
GCA_027978365.1	S1190_CU0930_IS03	Homo sapiens	stool sample	2014	O153:H45	6872	33031	PDS000073795.2	aph(3'')-Ib_ aph(6)-Id_ blaTEM-1B_ sul2	Streptomycin_ Amoxicillin_ Ampicillin_ Cephalothin_ Piperacillin_ Ticarcillin_ Sulfamethoxazole	IncFIB(AP001918)_ IncFIC(FII)	cfaC_eatA_espX1_fdeC_lngA_ybtP_ybtQ	ariR_pcoA_pcoB_pcoC_pcoD_pcoR_pcoS_silA_silB_silC_silE_silF_silP_silR_silS	BdcA_CsgC_CsgG_EcpB_EcpD_LsrF_LsrG_LsrK_LsrR_McbR/YncC_PgaB_RcdA_SdiA_YmgB_bscg_
GCA_027978395.1	S1189_CU0929_IS03	Homo sapiens	stool sample	2014	O25:H30	13831	92372		None	-	IncX1	espX1_fdeC_iss	ariR_clpK_hdeD-GI_hsp20_kefB-GI_pcoA_pcoB_pcoC_pcoD_pcoE_pcoR_pcoS_psi-GI_shsP_silA_silB_silC_silE_silF_silP_silR_silS_trxLHR_yfdX1_yfdX2	BdcA_CsgC_EcpB_EcpD_LsrF_LsrG_LsrK_LsrR_McbR/YncC_PgaB_RcdA_SdiA_YmgB_bscg_
GCA_027978425.1	S1191_CU0932_IS03	Homo sapiens	stool sample	2014	O153:H45	6872	33031	PDS000073795.2	aph(3'')-Ib_ aph(6)-Id_ blaTEM-1B_ sul2	Streptomycin_ Amoxicillin_ Ampicillin_ Cephalothin_ Piperacillin_ Ticarcillin_ Sulfamethoxazole	IncFIB(AP001918)_ IncFII(pHN7A8)	cfaC_eatA_espX1_fdeC_lngA_ybtP_ybtQ	ariR_pcoA_pcoB_pcoC_pcoD_pcoR_pcoS_silA_silB_silC_silE_silF_silP_silR_silS	BdcA_CsgC_CsgG_EcpB_EcpD_LsrF_LsrG_LsrK_LsrR_McbR/YncC_PgaB_RcdA_SdiA_YmgB_bscg_
GCA_027978475.1	S1076_CU0889_IS04	Homo sapiens	stool sample	2014	O100:H30	993	27496	PDS000077970.2	qnrB19	Ciprofloxacin	Col(pHAD28)_ IncFIA_ IncFIB(AP001918)	espX1_fdeC_iss	ariR	CsgC_CsgG_EcpB_PgaB_RcdA_SdiA_YmgB_bscg_
GCA_027978495.1	S1188_CU0908_IS04	Homo sapiens	stool sample	2014	O6:H16	4	89027		None	-	IncFII(pCoo)_ IncI1-I(Alpha)	astA_eatA_espX1_fdeC_iss_lngA_ltcA	ariR_emrE	BdcA_CsgC_CsgG_EcpB_FimA_RcdA_SdiA_YmgB_bscg_
GCA_027978565.1	S1075_CU0862_IS01	Homo sapiens	stool sample	2014	O38:H16	10	88983	PDS000134491.1	None	-	IncFIB(AP001918)_ IncFII(pRSB107)	aaiC_aap_aar_aatA_aggA_aggB_aggC_aggD_aggR_astA_espI_fdeC_iha_mchB_mchF_pic_sat_ybtP_ybtQ	ariR_terD_terW_terZ	BdcA_CsgC_CsgG_EcpB_EcpD_LsrF_LsrG_LsrK_LsrR_McbR/YncC_RcdA_SdiA_YmgB_bscg_
GCA_027978645.1	S1074_CU0862_IS01	Homo sapiens	stool sample	2014	O26:H11	21	64071	PDS000066503.14	None	-	IncB/O/K/Z_ IncFII(29)	cif_eae_efa1_ehxA_espA_espB_espF_espJ_espK_espP_espX1_fdeC_iha_iss_iucA_iucB_iucC_iucD_iutA_katP_lpfA_nleA_nleA_nleB_nleC_stxA1a_stxB1a_tccP_tir_toxB_ybtP_ybtQ	ariR_terD_terW_terZ	BdcA_CsgC_CsgG_EcpB_EcpD_LsrF_LsrG_LsrK_LsrR_McbR/YncC_RcdA_SdiA_YmgB_bscg_
GCA_027978655.1	S1071_CU0852_IS02	Homo sapiens	stool sample	2014	O174:H8	13	88226		None	-	IncFIB(AP001918)	ehxA_espI_espX1_fdeC_iha_ireA_iss_iucA_iucB_iucC_iucD_iutA_lpfA_senB_stxA1c_stxA2b_stxB1c_stxB2b_subA_subB	ariR_emrE_terD_terW_terZ	BdcA_CsgC_CsgG_EcpB_LsrF_LsrG_LsrK_LsrR_McbR/YncC_RcdA_SdiA_YmgB_bscg_
GCA_027978665.1	S1194_CU0833_IS03	Homo sapiens	stool sample	2014	O8:H9	423	7281		aadA1_ blaOXA-1_ catA1	Spectinomycin_ Streptomycin_ Amoxicillin_ Amoxicillin+Clavulanic acid_ Ampicillin_ Ampicillin+Clavulanic acid_ Cefepime_ Piperacillin_ Piperacillin+Tazobactam_ Chloramphenicol	IncB/O/K/Z	capU_eatA_espX1_fdeC_iss_lpfA_ltcA	ariR_emrE	Ag43_BdcA_CsgC_CsgG_EcpD_LsrF_LsrK_LsrR_McbR/YncC_RcdA_SdiA_YmgB_bscg_
GCA_027978785.1	S1070_CU0848_IS02	Homo sapiens	stool sample	2014	O181:H4	678	21622	PDS000134480.1	aph(3'')-Ib_ aph(6)-Id_ blaTEM-1B_ dfrA7_ gyrA (S83A)_ qacE_ sul1_ sul2_ tet(A)	Streptomycin_ Amoxicillin_ Ampicillin_ Cephalothin_ Piperacillin_ Ticarcillin_ Trimethoprim_ Nalidixic acid_ Ciprofloxacin_ Benzylkonium Chloride_ Ethidium Bromide_ Chlorhexidine_ Cetylpyridinium Chloride_ Sulfamethoxazole_ Doxycycline_ Tetracycline	IncQ1	aaiC_aap_aar_aatA_aggA_aggB_aggC_aggR_capU_espX1_fdeC_hlyA-alpha_iha_iucA_iucB_iucC_iucD_iutA_lpfA_mchB_mchF_pic_sepA_sigA_ybtP_ybtQ	ariR_emrE_emrE_merC_merD_merP_merR_merT_pcoA_pcoB_pcoC_pcoD_pcoE_pcoR_pcoS_qacEdelta1_silA_silB_silC_silE_silF_silP_silR_silS_terD_terW_terZ	BdcA_CsgC_CsgG_EcpB_EcpD_LsrF_LsrG_LsrK_LsrR_McbR/YncC_PgaB_RcdA_SdiA_YmgB_bscg_
GCA_027978795.1	S1195_CU0839_IS03	Homo sapiens	stool sample	2014	O9:H9	10	59334		None	-	None	espX1_fdeC_iss	ariR	BdcA_CsgC_CsgG_EcpB_EcpD_LsrF_LsrG_LsrK_LsrR_McbR/YncC_RcdA_SdiA_YmgB_bscg_
GCA_027978805.1	S2014_CU0838_IS06	Homo sapiens	stool sample	2014	O59:H19	1136	29927		aadA1_ dfrA1_ sitABCD	Spectinomycin_ Streptomycin_ Trimethoprim_ Hydrogen peroxide	IncFIB(AP001918)_ IncFII(pRSB107)	aap_aatA_agg4A_agg4D_aggR_capU_espX1_fdeC_iha_ireA_iss_iucA_iucB_iucC_iucD_iutA_lpfA_sigA	ariR_emrE	BdcA_CsgC_CsgG_EcpD_LsrF_LsrG_LsrK_LsrR_McbR/YncC_RcdA_SdiA_bscg_
GCA_027978845.1	S1193_CU0804_IS03	Homo sapiens	stool sample	2014	O148:H28	94	88844	PDS000134475.2	aph(3'')-Ib_ aph(6)-Id_ blaTEM-1B_ dfrA8_ gyrA (S83L)_ sul2_ tet(B)	Streptomycin_ Amoxicillin_ Ampicillin_ Cephalothin_ Piperacillin_ Ticarcillin_ Trimethoprim_ Nalidixic acid_ Ciprofloxacin_ Sulfamethoxazole_ Doxycycline_ Tetracycline_ Minocycline	IncFIB(AP001918)_ IncFIB(H89-PhagePlasmid)	capU_espX1_fdeC	ariR_emrE	BdcA_CsgC_CsgG_EcpB_LsrF_LsrG_LsrK_LsrR_PgaB_RcdA_SdiA_YmgB_bscg_
GCA_027978965.1	S1201_CU0796_IS03	Homo sapiens	stool sample	2014	O180:H2	301	57047		None	-	IncFII(pSE11)_ IncX1	eae_ehxA_espA_espI_espP_nleC_tccP_tir	ariR_terD_terW_terZ	BdcA_CsgC_CsgG_EcpB_LsrF_LsrG_LsrK_LsrR_McbR/YncC_PgaB_RcdA_SdiA_YmgB_bscg_
GCA_027978975.1	S1199_CU0788_IS03	Homo sapiens	stool sample	2014	O99:H10	34	29993	PDS000134489.1	None	-	IncFII(pRSB107)	aaiC_aap_aar_aatA_agg3B_agg3C_agg3D_agg5A_aggR_capU_espX1_fdeC_iha_mchB_mchF_pic_ybtP_ybtQ	ariR_emrE_terD_terW_terZ	BdcA_CsgC_EcpD_LsrF_LsrG_LsrK_LsrR_McbR/YncC_PgaB_RcdA_SdiA_bscg_
GCA_027978985.1	S1073_CU0858_IS02	Homo sapiens	stool sample	2014	O181:H4	678	21622	PDS000134480.1	aph(3'')-Ib_ aph(6)-Id_ blaTEM-1B_ dfrA7_ gyrA (S83A)_ qacE_ sul1_ sul2_ tet(A)	Streptomycin_ Amoxicillin_ Ampicillin_ Cephalothin_ Piperacillin_ Ticarcillin_ Trimethoprim_ Nalidixic acid_ Ciprofloxacin_ Benzylkonium Chloride_ Ethidium Bromide_ Chlorhexidine_ Cetylpyridinium Chloride_ Sulfamethoxazole_ Doxycycline_ Tetracycline	IncQ1	aaiC_aap_aar_aatA_aggA_aggB_aggC_aggD_aggR_capU_espX1_fdeC_hlyA-alpha_iha_iucA_iucB_iucC_iucD_iutA_lpfA_mchB_mchF_pic_sepA_sigA_ybtP_ybtQ	ariR_emrE_emrE_merC_merD_merP_merR_merT_pcoA_pcoB_pcoC_pcoD_pcoE_pcoR_pcoS_qacEdelta1_silA_silB_silC_silE_silF_silP_silR_silS_terD_terW_terZ	BdcA_CsgC_CsgG_EcpB_EcpD_LsrF_LsrG_LsrK_LsrR_McbR/YncC_PgaB_RcdA_SdiA_YmgB_bscg_
GCA_027978995.1	S1072_CU0857_IS01	Homo sapiens	stool sample	2014	O49:H10	206	42540	PDS000134490.1	gyrA (D87Y)_ parC (A56T)	Nalidixic acid
GCA_027979105.1	S1068_CU0758_IS02	Homo sapiens	stool sample	2014	O99:H10	34	21309		aph(3'')-Ib_ aph(6)-Id_ blaTEM-1B_ dfrA17_ gyrA (S83A)_ sul2_ tet(A)	Streptomycin_ Amoxicillin_ Ampicillin_ Cephalothin_ Piperacillin_ Ticarcillin_ Trimethoprim_ Nalidixic acid_ Ciprofloxacin_ Sulfamethoxazole_ Doxycycline_ Tetracycline	IncFII(pRSB107)	aaiC_aap_aar_aatA_agg3B_agg3C_agg3D_agg5A_aggR_capU_espX1_fdeC	ariR_emrE	BdcA_CsgC_CsgG_LsrF_LsrG_LsrK_LsrR_McbR/YncC_PgaB_RcdA_SdiA_
GCA_027979165.1	S1197_CU0765_IS03	Homo sapiens	stool sample	2014	O99:H10	34	21309	PDS000134483.1	aph(3'')-Ib_ aph(6)-Id_ blaTEM-1B_ dfrA17_ gyrA (S83A)_ sul2_ tet(A)	Streptomycin_ Amoxicillin_ Ampicillin_ Cephalothin_ Piperacillin_ Ticarcillin_ Trimethoprim_ Nalidixic acid_ Ciprofloxacin_ Sulfamethoxazole_ Doxycycline_ Tetracycline	IncFII(pRSB107)	aaiC_aap_aar_aatA_agg3B_agg3C_agg3D_agg5A_aggR_capU_espX1_fdeC	ariR_emrE	BdcA_CsgC_CsgG_EcpB_EcpD_FimA_LsrF_LsrG_LsrK_LsrR_McbR/YncC_PgaB_RcdA_SdiA_YmgB_bscg_
GCA_027979175.1	S1198_CU0785_IS03	Homo sapiens	stool sample	2014	O85:H4	642	40217	PDS000134493.1	None	-	IncY	agg3B_aggR_cif_eae_espJ_espX1_fdeC_lpfA_tccP_tir	ariR	BdcA_CsgC_CsgG_EcpB_LsrF_LsrG_LsrK_LsrR_McbR/YncC_PgaB_RcdA_SdiA_YmgB_bscg_
GCA_027979205.1	S1202_CU0800_IS03	Homo sapiens	stool sample	2014	O104:H4	678	80085		aph(3'')-Ib_ aph(6)-Id_ blaTEM-1B_ dfrA8_ sul2_ tet(B)	Streptomycin_ Amoxicillin_ Ampicillin_ Cephalothin_ Piperacillin_ Ticarcillin_ Trimethoprim_ Sulfamethoxazole_ Doxycycline_ Tetracycline_ Minocycline	IncFIB(AP001918)_ IncQ1	aaiC_aap_aar_aatA_agg3A_agg3B_agg3C_agg3D_aggR_astA_capU_espX1_fdeC_iha_iucA_iucB_iucC_iucD_iutA_lpfA_mchB_mchF_pic_sigA_ybtP_ybtQ	ariR_emrE_pcoA_pcoB_pcoC_pcoD_pcoE_pcoR_pcoS_silA_silB_silC_silE_silF_silP_silR_silS_terD_terW_terZ	BdcA_CsgC_CsgG_EcpD_LsrF_LsrG_LsrK_LsrR_McbR/YncC_RcdA_SdiA_bscg_
GCA_027979225.1	S1200_CU0791_IS03	Homo sapiens	stool sample	2014	O99:H10	34	29993	PDS000134489.1	None	-	IncFII(pRSB107)	aaiC_aap_aar_aatA_agg3B_agg3C_agg3D_agg5A_aggR_capU_espX1_fdeC_iha_mchB_mchF_pic_ybtP_ybtQ	ariR_emrE_terD_terW_terZ	BdcA_CsgC_CsgG_EcpB_EcpD_LsrF_LsrG_LsrK_LsrR_McbR/YncC_PgaB_RcdA_SdiA_YmgB_bscg_
GCA_027979265.1	S1205_CU0720_IS03	Homo sapiens	stool sample	2014	-:-	10	59107		None	-	None	aaiC_aap_aar_aatA_agg3B_agg3C_agg3D_agg5A_aggR_espI_fdeC_iha_iss_iucA_iucB_iucC_iucD_iutA_pic_sslE_ybtP_ybtQ	ariR_emrE	AafB_BdcA_CsgC_CsgG_EcpB_EcpD_LsrF_LsrG_LsrK_LsrR_McbR/YncC_PgaB_RcdA_SdiA_YmgB_bscg_
GCA_027979275.1	S1196_CU0742_IS03	Homo sapiens	stool sample	2014	O44/O17/O77/O106/O73:H18	414	141797		aph(3'')-Ib_ aph(6)-Id_ blaTEM-1B_ dfrA8_ sul2_ tet(B)	Streptomycin_ Amoxicillin_ Ampicillin_ Cephalothin_ Piperacillin_ Ticarcillin_ Trimethoprim_ Sulfamethoxazole_ Doxycycline_ Tetracycline_ Minocycline	None	aafA_aafB_aafC_aafD_aaiC_aap_aar_aatA_aggR_astA_capU_eilA_espX1_fdeC_lpfA_mchB_mchF_pet_pic_ybtP_ybtQ	ariR_arsD	BdcA_CsgC_CsgG_EcpB_LsrF_LsrG_LsrK_LsrR_McbR/YncC_PgaB_RcdA_SdiA_YmgB_bscg_
GCA_027979285.1	S1207_CU0726_IS03	Homo sapiens	stool sample	2014	O9:H17	88	60780	PDS000073134.2	blaTEM-1C_ sitABCD_ tet(A)	Amoxicillin_ Ampicillin_ Cephalothin_ Piperacillin_ Ticarcillin_ Hydrogen peroxide_ Doxycycline_ Tetracycline	IncFIB(AP001918)_ IncFII	cvaC_espX1_fdeC_iroB_iroC_iroD_iroE_iroN_iss_iucA_iucB_iucC_iucD_iutA_lpfA_mchF_ybtP_ybtQ	ariR_emrE	BdcA_CsgC_CsgG_EcpB_EcpD_LsrF_LsrG_LsrK_LsrR_McbR/YncC_PgaB_RcdA_SdiA_YmgB_bscg_
GCA_027979325.1	S1204_CU0719_IS03	Homo sapiens	stool sample	2014	O55:H19	1125	138994		None	-	IncFIB(AP001918)_ IncX1	cdtB_cnf2_espX1_f17g_fdeC_lpfA_ybtP_ybtQ	ariR_emrE	BdcA_CsgC_CsgG_EcpB_LsrF_LsrG_LsrK_LsrR_McbR/YncC_RcdA_SdiA_YmgB_bscg_
GCA_027979345.1	S1203_CU0719_IS03	Homo sapiens	stool sample	2014	O178/O153:H11	218	96808		None	-	None	astA_fdeC_iss	ariR_clpK_hdeD-GI_hsp20_kefB-GI_psi-GI_shsP_trxLHR_yfdX1_yfdX2	Ag43_BdcA_CsgC_CsgG_EcpB_FimA_LsrF_LsrG_LsrK_LsrR_McbR/YncC_RcdA_SdiA_YmgB_bscg_
GCA_027979365.1	S1098_CU0752_IS02	Homo sapiens	stool sample	2014	O85:H4	642	40217		None	-	IncFIB(AP001918)	eae_espJ_espX1_fdeC_lpfA_nleC_sepA_tir	ariR	BdcA_CsgC_CsgG_EcpB_EcpD_LsrF_LsrG_LsrK_LsrR_McbR/YncC_PgaB_RcdA_SdiA_YmgB_bscg_
GCA_027979375.1	S1206_CU0725_IS03	Homo sapiens	stool sample	2014	O127:H40	10	8881		aph(3'')-Ib_ aph(6)-Id_ blaTEM-1B_ dfrA8_ sul2_ tet(B)	Streptomycin_ Amoxicillin_ Ampicillin_ Cephalothin_ Piperacillin_ Ticarcillin_ Trimethoprim_ Sulfamethoxazole_ Doxycycline_ Tetracycline_ Minocycline	IncFII(pHN7A8)	cif_eae_espA_espB_espF_espX1_fdeC_iss_nleB2_nleB_tir	ariR_emrE	BdcA_CsgC_CsgG_EcpD_LsrF_LsrG_LsrK_LsrR_McbR/YncC_PgaB_RcdA_SdiA_bscg_
GCA_027979395.1	S1067_CU0705_IS06	Homo sapiens	stool sample	2014	O1:H7	59	22135		None	-	Col156_ IncFII(29)	eilA_espX1_fdeC_iha_iucA_iucB_iucC_iucD_iutA_lpfA_papA_papC_papF_sat_senB_sigA_ybtP_ybtQ	ariR	BdcA_CsgC_CsgG_EcpB_EcpD_LsrF_LsrG_LsrK_LsrR_PgaB_RcdA_SdiA_YmgB_bscg_
GCA_027979425.1	S1095_CU0689_IS04	Homo sapiens	stool sample	2013	O168:H4	10	95918		None	-	None	capU_espX1_fdeC_iha_mchB_mchF_sigA_ybtP_ybtQ	ariR_emrE_terD_terW_terZ	BdcA_CsgC_CsgG_EcpD_FimA_LsrF_LsrG_LsrK_LsrR_McbR/YncC_PgaB_RcdA_SdiA_bscg_
GCA_027979435.1	S1096_CU0715_IS02	Homo sapiens	stool sample	2014	-:H6	6431	31589		aadA1_ dfrA1_ qnrB19	Spectinomycin_ Streptomycin_ Trimethoprim_ Ciprofloxacin	Col(BS512)_ Col(pHAD28)	astA_capU_espX1_iha_ireA_iucA_iucB_iucC_iucD_iutA_sat_sigA	ariR_emrE	BdcA_CsgC_CsgG_EcpB_EcpD_LsrF_LsrG_LsrK_LsrR_McbR/YncC_PgaB_RcdA_SdiA_YmgB_bscg_
GCA_027979465.1	S1061_CU0679_IS05	Homo sapiens	stool sample	2013	O49:H10	206	42540	PDS000134490.1	gyrA (D87Y)_ parC (A56T)	Nalidixic acid
GCA_027979475.1	S1066_CU0702_IS05	Homo sapiens	stool sample	2014	O19:H4	10	44595	PDS000134484.1	aadA2_ aph(3'')-Ib_ aph(6)-Id_ blaTEM-1B_ catA1_ dfrA12_ erm(B)_ mph(A)_ qacE_ qnrB19_ sul1_ sul2_ tet(A)	Spectinomycin_ Streptomycin_ Amoxicillin_ Ampicillin_ Cephalothin_ Piperacillin_ Ticarcillin_ Chloramphenicol_ Trimethoprim_ Erythromycin_ Lincomycin_ Clindamycin_ Quinupristin_ Pristinamycin IA_ Virginiamycin S_ Azithromycin_ Spiramycin_ Telithromycin_ Benzylkonium Chloride_ Ethidium Bromide_ Chlorhexidine_ Cetylpyridinium Chloride_ Ciprofloxacin_ Sulfamethoxazole_ Doxycycline_ Tetracycline	Col156_ IncFII_ IncQ1	afaC_espX1_fdeC_iha_iss_iucA_iucB_iucC_iucD_iutA_nfaE_papA_papF_sat_senB_ybtP_ybtQ	ariR_emrE_merC_merP_merR_merT_pcoA_pcoB_pcoC_pcoD_pcoE_pcoR_pcoS_qacEdelta1_silA_silB_silC_silE_silF_silP_silR_silS	BdcA_CsgC_CsgG_EcpB_EcpD_LsrF_LsrG_LsrK_LsrR_McbR/YncC_RcdA_SdiA_YmgB_bscg_
GCA_027979485.1	S1058_CU0673_IS05	Homo sapiens	stool sample	2013	O25:H16	1312	99829		aadA1_ blaTEM-1B_ dfrA1_ qacE_ sul1	Spectinomycin_ Streptomycin_ Amoxicillin_ Ampicillin_ Cephalothin_ Piperacillin_ Ticarcillin_ Trimethoprim_ Benzylkonium Chloride_ Ethidium Bromide_ Chlorhexidine_ Cetylpyridinium Chloride_ Sulfamethoxazole	Col(BS512)_ IncFIB(H89-PhagePlasmid)_ IncFII(pHN7A8)	aap_astA_capU_eatA_espX1_fdeC_iss	emrE_pcoA_pcoB_pcoC_pcoD_pcoR_pcoS_qacEdelta1_silA_silB_silC_silE_silF_silP_silR_silS	CsgC_CsgG_RcdA_SdiA_YmgB_bscg_
GCA_027979505.1	S1065_CU0695_IS07	Homo sapiens	stool sample	2013	O111:H38	154	7035		None	-	None	eae_espA_espB_espF_espJ_espX1_etpD_fdeC_lpfA_nleA_nleB2_tir	ariR_emrE	BdcA_CsgC_CsgG_EcpB_LsrF_LsrG_LsrK_LsrR_McbR/YncC_PgaB_RcdA_SdiA_YmgB_bscg_
GCA_027979535.1	S1064_CU0685_IS01	Homo sapiens	stool sample	2013	O6:H16	4	1870	PDS000055608.3	aadA1_ blaTEM-34_ dfrA1_ qacE_ qnrS1_ sul2	Spectinomycin_ Streptomycin_ Amoxicillin_ Amoxicillin+Clavulanic acid_ Ampicillin_ Ampicillin+Clavulanic acid_ Piperacillin_ Piperacillin+Tazobactam_ Ticarcillin_ Ticarcillin+Clavulanic acid_ Trimethoprim_ Benzylkonium Chloride_ Ethidium Bromide_ Chlorhexidine_ Cetylpyridinium Chloride_ Ciprofloxacin_ Sulfamethoxazole	Col(BS512)_ IncFII(pCoo)_ IncX4	astA_capU_eatA_espX1_iss_ltcA	ariR_emrE_qacEdelta1	BdcA_CsgC_CsgG_EcpB_EcpD_LsrF_LsrG_LsrK_LsrR_McbR/YncC_PgaB_RcdA_SdiA_YmgB_bscg_
GCA_027979565.1	S1051_CU0658_IS01	Homo sapiens	stool sample	2013	O160:H19	517	7882	PDS000001048.6	aadA5_ blaTEM-1C_ dfrA17_ erm(B)_ mph(A)_ qacE_ qepA_ qnrB19_ sitABCD_ sul1	Spectinomycin_ Streptomycin_ Amoxicillin_ Ampicillin_ Cephalothin_ Piperacillin_ Ticarcillin_ Trimethoprim_ Erythromycin_ Lincomycin_ Clindamycin_ Quinupristin_ Pristinamycin IA_ Virginiamycin S_ Azithromycin_ Spiramycin_ Telithromycin_ Benzylkonium Chloride_ Ethidium Bromide_ Chlorhexidine_ Cetylpyridinium Chloride_ Ciprofloxacin_ Hydrogen peroxide_ Sulfamethoxazole	Col(pHAD28)_ IncFIA_ IncFIB(AP001918)	capU_eae_espA_espB_espF_espK_espX1_fdeC_lpfA_nleB2_sat_tccP_tir	ariR_qacEdelta1	BdcA_CsgC_CsgG_EcpB_EcpD_LsrF_LsrG_LsrK_LsrR_McbR/YncC_PgaB_RcdA_SdiA_YmgB_bscg_
GCA_027979575.1	S1063_CU0684_IS01	Homo sapiens	stool sample	2013	O181:H4	678	21622	PDS000134480.1	aph(3'')-Ib_ aph(6)-Id_ blaTEM-1B_ dfrA7_ gyrA (S83A)_ qacE_ sul1_ sul2_ tet(A)	Streptomycin_ Amoxicillin_ Ampicillin_ Cephalothin_ Piperacillin_ Ticarcillin_ Trimethoprim_ Nalidixic acid_ Ciprofloxacin_ Benzylkonium Chloride_ Ethidium Bromide_ Chlorhexidine_ Cetylpyridinium Chloride_ Sulfamethoxazole_ Doxycycline_ Tetracycline	IncQ1	aaiC_aap_aar_aatA_aggA_aggB_aggC_aggD_aggR_capU_espX1_fdeC_hlyA-alpha_iha_iucA_iucB_iucC_iucD_iutA_lpfA_mchB_mchF_pic_sepA_sigA_ybtP_ybtQ	ariR_emrE_emrE_merC_merP_merR_merT_pcoA_pcoB_pcoC_pcoD_pcoE_pcoR_pcoS_qacEdelta1_silA_silB_silC_silE_silF_silP_silR_silS_terD_terW_terZ	BdcA_CsgC_CsgG_EcpB_EcpD_LsrF_LsrG_LsrK_LsrR_McbR/YncC_PgaB_RcdA_SdiA_YmgB_bscg_
GCA_027979605.1	S1137_CU0670_IS03	Homo sapiens	stool sample	2013	O153:H31	101	81687	PDS000134496.1	blaTEM-1B_ catA1_ dfrA7_ qacE_ qnrB19_ sul1_ tet(A)	Amoxicillin_ Ampicillin_ Cephalothin_ Piperacillin_ Ticarcillin_ Chloramphenicol_ Trimethoprim_ Benzylkonium Chloride_ Ethidium Bromide_ Chlorhexidine_ Cetylpyridinium Chloride_ Ciprofloxacin_ Sulfamethoxazole_ Doxycycline_ Tetracycline	Col(BS512)_ Col(pHAD28)	eatA_espX1_fdeC_iss_lpfA_ybtP_ybtQ	ariR_merC_merP_merR_merT_qacEdelta1	BdcA_CsgC_CsgG_LsrF_LsrG_LsrK_LsrR_McbR/YncC_RcdA_SdiA_bscg_
GCA_027979615.1	S1052_CU0658_IS01	Homo sapiens	stool sample	2013	O141:H27	398	98532		None	-	Col(BS512)_ IncX4	fdeC_iss	ariR_emrE	Ag43_BdcA_CsgC_CsgG_LsrF_LsrG_LsrK_LsrR_McbR/YncC_PgaB_RcdA_SdiA_bscg_
GCA_027979645.1	S1054_CU0660_IS05	Homo sapiens	stool sample	2013	O127/O90:H10	13830	46691		aph(3'')-Ib_ aph(6)-Id_ blaTEM-1B_ dfrA8_ sul2_ tet(A)	Streptomycin_ Amoxicillin_ Ampicillin_ Cephalothin_ Piperacillin_ Ticarcillin_ Trimethoprim_ Sulfamethoxazole_ Doxycycline_ Tetracycline	Col(BS512)_ Col(pHAD28)_ IncFII(pCoo)_ IncI1-I(Alpha)_ IncQ1_ IncX4	astA_capU_eatA_espX1_fdeC_iroD_iroE_lngA_ltcA_mchB_mchF_ybtP_ybtQ	ariR_clpK_emrE_hsp20_kefB-GI_merC_merP_merR_merT_psi-GI_trxLHR	BdcA_CsgC_CsgG_EcpB_EcpD_FimA_LsrF_LsrG_LsrK_LsrR_McbR/YncC_PgaB_RcdA_SdiA_YmgB_bscg_
GCA_027979665.1	S1056_CU0669_IS01	Homo sapiens	stool sample	2013	O153:H31	101	81687	PDS000134496.1	blaTEM-1B_ catA1_ dfrA7_ qacE_ sul1_ tet(A)	Amoxicillin_ Ampicillin_ Cephalothin_ Piperacillin_ Ticarcillin_ Chloramphenicol_ Trimethoprim_ Benzylkonium Chloride_ Ethidium Bromide_ Chlorhexidine_ Cetylpyridinium Chloride_ Sulfamethoxazole_ Doxycycline_ Tetracycline	Col(BS512)	eatA_espX1_fdeC_iss_lpfA_ybtP_ybtQ	ariR_merC_merP_merR_merT_qacEdelta1	Ag43_BdcA_CsgC_CsgG_EcpB_EcpD_LsrF_LsrG_LsrK_LsrR_McbR/YncC_PgaB_RcdA_SdiA_YmgB_bscg_
GCA_027979675.1	S1060_CU0676_IS07	Homo sapiens	stool sample	2013	O6:H16	4	52329	PDS000035771.6	None	-	Col(BS512)_ IncFII(pCoo)_ IncI1-I(Alpha)_ IncX4	astA_capU_eatA_espX1_fdeC_iss_lngA	ariR_emrE	Ag43_BdcA_CsgC_CsgG_LsrF_LsrG_LsrK_LsrR_McbR/YncC_RcdA_SdiA_bscg_
GCA_027979685.1	S1142_CU0649_IS03	Homo sapiens	stool sample	2013	O82:H11	29	89111		aph(3'')-Ib_ aph(6)-Id_ blaTEM-1B_ dfrA7_ qacE_ sul1_ sul2_ tet(A)	Streptomycin_ Amoxicillin_ Ampicillin_ Cephalothin_ Piperacillin_ Ticarcillin_ Trimethoprim_ Benzylkonium Chloride_ Ethidium Bromide_ Chlorhexidine_ Cetylpyridinium Chloride_ Sulfamethoxazole_ Doxycycline_ Tetracycline	IncQ1	capU_eae_espA_espB_espF_espI_espJ_espK_espX1_hlyA-alpha_iha_iss_iucA_iucB_iucC_iucD_iutA_lpfA_nleA_nleA_nleB_pet_senB_tccP_tir_ybtP_ybtQ	ariR_merC_merP_merR_merT_qacEdelta1	BdcA_EcpB_LsrF_LsrG_LsrK_LsrR_McbR/YncC_RcdA_SdiA_YmgB_bscg_
GCA_027979695.1	S1053_CU0659_IS06	Homo sapiens	stool sample	2013	O6:H16	4	52329	PDS000035771.6	None	-	Col(BS512)_ IncFII(pCoo)_ IncI1-I(Alpha)_ IncX4	astA_eatA_espX1_fdeC_iss_lngA_ltcA	ariR_emrE	Ag43_BdcA_CsgC_CsgG_EcpB_LsrF_LsrG_LsrK_LsrR_McbR/YncC_RcdA_SdiA_YmgB_bscg_
GCA_027979745.1	S1048_CU0616_IS01	Homo sapiens	stool sample	2013	O160:H4	10	101679		None	-	None	capU_espX1_fdeC_iha_iss_iucA_iucB_iucC_iucD_iutA_ybtP_ybtQ	ariR_emrE_terD_terW_terZ	BdcA_CsgC_CsgG_EcpB_EcpD_FimA_LsrF_LsrG_LsrK_LsrR_McbR/YncC_RcdA_SdiA_YmgB_bscg_
GCA_027979755.1	S1049_CU0638_IS01	Homo sapiens	stool sample	2013	O159:H21	746	100849		None	-	None	espX1_fdeC_iss_ltcA	ariR_emrE	BdcA_CsgC_CsgG_EcpB_EcpD_LsrF_LsrG_LsrK_LsrR_McbR/YncC_PgaB_RcdA_SdiA_YmgB_bscg_
GCA_027979775.1	S1062_CU0681_IS01	Homo sapiens	stool sample	2013	O6:H16	4	89010	PDS000134471.1	None	-	None	astA_capU_eatA_espX1_fdeC_iss_ltcA	ariR_emrE	BdcA_CsgC_CsgG_EcpB_EcpD_LsrF_LsrG_LsrK_LsrR_McbR/YncC_RcdA_SdiA_YmgB_bscg_
GCA_027979785.1	S1141_CU0633_IS03	Homo sapiens	stool sample	2013	O160:H19	517	7882	PDS000001048.6	None	-	None	capU_eae_espA_espB_espF_espJ_espK_espX1_fdeC_lpfA_nleB2_sat_tccP_tir	ariR	Ag43_BdcA_CsgC_CsgG_EcpB_EcpD_LsrF_LsrG_LsrK_LsrR_McbR/YncC_RcdA_SdiA_YmgB_bscg_
GCA_027979825.1	S1059_CU0674_IS01	Homo sapiens	stool sample	2013	O99:H10	34	21309	PDS000134483.1	aph(3'')-Ib_ aph(6)-Id_ blaTEM-1B_ dfrA17_ gyrA (S83A)_ sul2_ tet(A)	Streptomycin_ Amoxicillin_ Ampicillin_ Cephalothin_ Piperacillin_ Ticarcillin_ Trimethoprim_ Nalidixic acid_ Ciprofloxacin_ Sulfamethoxazole_ Doxycycline_ Tetracycline	IncFII(pRSB107)	aaiC_aap_aar_aatA_agg3B_agg3C_agg3D_agg5A_aggR_capU_espX1_fdeC	ariR_emrE	BdcA_CsgC_CsgG_EcpB_EcpD_LsrF_LsrG_LsrK_LsrR_McbR/YncC_RcdA_SdiA_YmgB_bscg_
GCA_027979845.1	S1055_CU0663_IS01	Homo sapiens	stool sample	2013	-:H16	10	98001		None	-	IncFII(pEH01)	capU_fdeC_iha_iss_iucA_iucB_iucC_iucD_iutA_sigA	ariR_emrE	BdcA_CsgC_CsgG_EcpB_EcpD_LsrF_LsrG_LsrK_LsrR_McbR/YncC_RcdA_SdiA_YmgB_bscg_
GCA_027979865.1	S1050_CU0648_IS01	Homo sapiens	stool sample	2013	O52:H45	13829	134267		gyrA (S83L)_ tet(A)	Nalidixic acid_ Ciprofloxacin_ Doxycycline_ Tetracycline	None	aap_aatA_air_espI_espX1_iha_iucA_iucB_iucC_iucD_iutA_lpfA1_ybtP_ybtQ	ariR_arsA_arsD	BdcA_CsgC_CsgG_EcpB_EcpD_LsrF_LsrG_LsrK_LsrR_McbR/YncC_PgaB_RcdA_SdiA_YmgB_bscg_
GCA_027979875.1	S1140_CU0595_IS03	Homo sapiens	stool sample	2013	O26:H11	21	64071	PDS000066503.14	aph(3'')-Ib_ aph(6)-Id_ blaTEM-1B_ dfrA8_ sul2_ tet(B)	Streptomycin_ Amoxicillin_ Ampicillin_ Cephalothin_ Piperacillin_ Ticarcillin_ Trimethoprim_ Sulfamethoxazole_ Doxycycline_ Tetracycline_ Minocycline	IncB/O/K/Z_ IncFII(pHN7A8)	cif_eae_efa1_ehxA_espA_espB_espF_espJ_espK_espP_espX1_fdeC_iha_iss_iucA_iucB_iucC_iucD_iutA_katP_lpfA_nleA_nleA_nleB_nleC_stxA1a_stxB1a_tccP_tir_toxB_ybtP_ybtQ	ariR_terD_terW_terZ	Ag43_BdcA_CsgC_CsgG_EcpB_EcpD_LsrF_LsrG_LsrK_LsrR_McbR/YncC_RcdA_SdiA_YmgB_bscg_
GCA_027979885.1	S1147_CU0586_IS03	Homo sapiens	stool sample	2013	O2/O50:H30	38	46187	PDS000071453.2	aac(3)-IId_ aadA5_ blaCTX-M-14_ blaTEM-1B_ dfrA17_ gyrA (S83L)_ mph(A)_ parC (S80I)_ qacE_ sul1	Apramycin_ Gentamicin_ Tobramycin_ Dibekacin_ Netilmicin_ Sisomicin_ Spectinomycin_ Streptomycin_ Amoxicillin_ Ampicillin_ Aztreonam_ Cefepime_ Cefotaxime_ Ceftazidime_ Ceftriaxone_ Piperacillin_ Ticarcillin_ Cephalothin_ Trimethoprim_ Nalidixic acid_ Ciprofloxacin_ Erythromycin_ Azithromycin_ Spiramycin_ Telithromycin_ Benzylkonium Chloride_ Ethidium Bromide_ Chlorhexidine_ Cetylpyridinium Chlor…	None	afaC_eilA_espX1_fdeC_iss_nfaE_ybtP_ybtQ	ariR_emrE_qacEdelta1	CsgC_CsgG_EcpB_EcpD_FimA_LsrF_LsrG_LsrK_LsrR_McbR/YncC_PgaB_RcdA_SdiA_YmgB_bscg_
GCA_027979895.1	S1138_CU0591_IS03	Homo sapiens	stool sample	2013	-:H19	746	88852	PDS000134478.1	aph(3'')-Ib_ aph(6)-Id_ blaTEM-1B_ dfrA8_ sul2_ tet(B)	Streptomycin_ Amoxicillin_ Ampicillin_ Cephalothin_ Piperacillin_ Ticarcillin_ Trimethoprim_ Sulfamethoxazole_ Doxycycline_ Tetracycline_ Minocycline	IncB/O/K/Z	aap_aar_aatA_agg3B_agg3C_agg3D_aggR_astA_capU_espX1_iha_mchB_mchF_pet_pic_senB_ybtP_ybtQ	ariR_emrE	Ag43_BdcA_CsgC_CsgG_EcpB_EcpD_LsrF_LsrK_LsrR_McbR/YncC_RcdA_SdiA_YmgB_bscg_
GCA_027979945.1	S1144_CU0577_IS03	Homo sapiens	stool sample	2013	O99:H10	34	21309	PDS000134483.1	aph(3'')-Ib_ aph(6)-Id_ blaTEM-1B_ gyrA (S83A)_ qnrB19_ sul2_ tet(A)	Streptomycin_ Amoxicillin_ Ampicillin_ Cephalothin_ Piperacillin_ Ticarcillin_ Nalidixic acid_ Ciprofloxacin_ Sulfamethoxazole_ Doxycycline_ Tetracycline	Col(pHAD28)_ IncFII(pRSB107)	aaiC_aap_aar_aatA_agg3B_agg3C_agg3D_agg5A_aggR_capU_espX1_fdeC	ariR_emrE	Ag43_BdcA_CsgC_CsgG_EcpB_EcpD_LsrF_LsrG_LsrK_LsrR_McbR/YncC_PgaB_RcdA_SdiA_YmgB_bscg_
GCA_027979965.1	S1046_CU0583_IS01	Homo sapiens	stool sample	2013	-:H32	641	52540		None	-	IncFIB(H89-PhagePlasmid)_ IncFII(pHN7A8)	aap_espX1_fdeC_iss_lpfA_ybtP_ybtQ	ariR_emrE	BdcA_CsgC_CsgG_EcpD_LsrF_LsrG_LsrK_LsrR_McbR/YncC_RcdA_SdiA_bscg_
GCA_027979975.1	S1047_CU0606_IS01	Homo sapiens	stool sample	2013	O99:H10	34	21309	PDS000134483.1	aph(3'')-Ib_ aph(6)-Id_ gyrA (S83A)_ qnrB19_ sul2_ tet(A)	Streptomycin_ Nalidixic acid_ Ciprofloxacin_ Sulfamethoxazole_ Doxycycline_ Tetracycline	Col(pHAD28)_ IncFII(pRSB107)	aaiC_aap_aar_aatA_agg3B_agg3C_agg3D_agg5A_aggR_capU_espX1_fdeC	ariR_emrE	BdcA_CsgC_CsgG_EcpD_LsrF_LsrG_LsrK_LsrR_McbR/YncC_RcdA_SdiA_bscg_
GCA_027979995.1	S1045_CU0583_IS01	Homo sapiens	stool sample	2013	O19:H4	10	44595	PDS000134484.1	aadA2_ aph(3'')-Ib_ aph(6)-Id_ blaTEM-1B_ catA1_ dfrA12_ erm(B)_ mph(A)_ qacE_ qnrB19_ sul1_ sul2_ tet(A)	Spectinomycin_ Streptomycin_ Amoxicillin_ Ampicillin_ Cephalothin_ Piperacillin_ Ticarcillin_ Chloramphenicol_ Trimethoprim_ Erythromycin_ Lincomycin_ Clindamycin_ Quinupristin_ Pristinamycin IA_ Virginiamycin S_ Azithromycin_ Spiramycin_ Telithromycin_ Benzylkonium Chloride_ Ethidium Bromide_ Chlorhexidine_ Cetylpyridinium Chloride_ Ciprofloxacin_ Sulfamethoxazole_ Doxycycline_ Tetracycline	Col156_ IncFII_ IncQ1	afaC_espX1_fdeC_iha_iss_iucA_iucB_iucC_iucD_iutA_nfaE_papA_papF_sat_senB_ybtP_ybtQ	ariR_emrE_merC_merP_merR_merT_pcoA_pcoB_pcoC_pcoD_pcoE_pcoR_pcoS_qacEdelta1_silA_silB_silC_silE_silF_silP_silR_silS	BdcA_CsgC_CsgG_EcpB_EcpD_LsrF_LsrG_LsrK_LsrR_McbR/YncC_PgaB_RcdA_SdiA_YmgB_bscg_
GCA_027980025.1	S1139_CU0592_IS03	Homo sapiens	stool sample	2013	-:H5	382	7498		aph(3'')-Ib_ aph(6)-Id_ blaTEM-1B_ dfrA14_ gyrA (S83L)_ sul2_ tet(B)	Streptomycin_ Amoxicillin_ Ampicillin_ Cephalothin_ Piperacillin_ Ticarcillin_ Trimethoprim_ Nalidixic acid_ Ciprofloxacin_ Sulfamethoxazole_ Doxycycline_ Tetracycline_ Minocycline	None	capU_eae_espA_espB_espF_espK_fdeC_nleA_nleB2_tir_ybtP_ybtQ	ariR_emrE	BdcA_CsgC_CsgG_EcpB_FimA_LsrF_LsrG_LsrK_LsrR_McbR/YncC_RcdA_SdiA_YmgB_bscg_
GCA_027980105.1	S1145_CU0581_IS03	Homo sapiens	stool sample	2013	O169:H41	182	54974	PDS000094291.2	aph(3'')-Ib_ aph(6)-Id_ blaTEM-1B_ dfrA8_ sul2_ tet(B)	Streptomycin_ Amoxicillin_ Ampicillin_ Cephalothin_ Piperacillin_ Ticarcillin_ Trimethoprim_ Sulfamethoxazole_ Doxycycline_ Tetracycline_ Minocycline	None	capU_eilA_espX1_fdeC_iss_lpfA1_lpfA	ariR_emrE	BdcA_CsgC_CsgG_EcpB_EcpD_LsrF_LsrG_LsrK_LsrR_McbR/YncC_PgaB_RcdA_SdiA_YmgB_bscg_
GCA_027984135.1	S1146_CU0584_IS04	Homo sapiens	stool sample	2013	-:H45	7377	137880		None	-	ColpVC	astA_capU_espI_espX1_iha_iucA_iucB_iucC_iucD_iutA_ybtP_ybtQ	ariR_arsA_arsD	BdcA_CsgC_CsgG_EcpB_PgaB_RcdA_SdiA_YmgB_bscg_
GCA_027984145.1	S1143_CU0567_IS03	Homo sapiens	stool sample	2013	O80:H2	301	7525		aadA1_ aph(3'')-Ib_ aph(6)-Id_ blaOXA-1_ catA1_ dfrA1_ gyrA (S83L)_ qnrB81_ sul2_ tet(B)	Spectinomycin_ Streptomycin_ Amoxicillin_ Amoxicillin+Clavulanic acid_ Ampicillin_ Ampicillin+Clavulanic acid_ Cefepime_ Piperacillin_ Piperacillin+Tazobactam_ Chloramphenicol_ Trimethoprim_ Nalidixic acid_ Ciprofloxacin_ Sulfamethoxazole_ Doxycycline_ Tetracycline_ Minocycline	None	capU_eae_espJ_espK_espX1_iss_sat_tccP_tir	ariR_pcoA_pcoB_pcoC_pcoD_pcoE_pcoR_pcoS_silA_silB_silC_silE_silF_silP_silR_silS	CsgC_CsgG_EcpB_EcpD_FimA_LsrF_LsrG_LsrK_LsrR_McbR/YncC_RcdA_SdiA_YmgB_bscg_
GCA_027984185.1	S1043_CU0576_IS01	Homo sapiens	stool sample	2013	O77/O17/O44/O106:H18	1380	83472	PDS000134487.1	None	-	IncFIB(pB171)_ IncFII(pRSB107)	aaiC_aap_aatA_agg4A_agg4D_aggR_air_capU_eilA_espX1_fdeC_iss_lpfA_pic_sepA	ariR	BdcA_CsgC_CsgG_EcpD_McbR/YncC_PgaB_RcdA_SdiA_bscg_
GCA_027984195.1	S1044_CU0582_IS01	Homo sapiens	stool sample	2013	O160:H19	517	7882	PDS000001048.6	None	-	IncB/O/K/Z_ IncFIB(H89-PhagePlasmid)	capU_eae_espA_espB_espF_espK_espX1_fdeC_hlyA-alpha_lpfA_nleB2_pet_sat_senB_tccP_tir	ariR_emrE	BdcA_CsgC_CsgG_EcpB_EcpD_LsrF_LsrG_LsrK_LsrR_McbR/YncC_PgaB_RcdA_SdiA_YmgB_bscg_
GCA_027984225.1	S1153_CU0519_IS05	Homo sapiens	stool sample	2013	O81:H4	10	71006		None	-	None	capU_fdeC_iha_iucA_iucB_iucC_iucD_iutA_sigA	ariR_emrE	BdcA_CsgC_CsgG_LsrF_LsrG_LsrK_LsrR_McbR/YncC_RcdA_SdiA_bscg_
GCA_027984235.1	S1152_CU0516_IS03	Homo sapiens	stool sample	2013	O21:H10	10	27422		aph(3'')-Ib_ aph(6)-Id_ blaTEM-1B_ dfrA8_ sul2_ tet(B)	Streptomycin_ Amoxicillin_ Ampicillin_ Cephalothin_ Piperacillin_ Ticarcillin_ Trimethoprim_ Sulfamethoxazole_ Doxycycline_ Tetracycline_ Minocycline	IncFIB(AP001918)_ IncFII(pRSB107)	aap_aar_aatA_aggA_aggB_aggC_aggD_aggR_capU_espX1_fdeC_iss	ariR_emrE	BdcA_CsgC_CsgG_EcpB_EcpD_FimA_LsrF_LsrG_LsrK_LsrR_McbR/YncC_PgaB_RcdA_SdiA_YmgB_bscg_
GCA_027984245.1	S1151_CU0488_IS03	Homo sapiens	stool sample	2013	O26:H11	21	63751	PDS000033228.26	None	-	IncB/O/K/Z	cif_eae_efa1_ehxA_espA_espB_espF_espJ_espK_espP_espX1_fdeC_iha_iss_iucA_iucB_iucC_iucD_iutA_katP_lpfA_nleA_nleA_nleB_nleC_stxA1a_stxB1a_tccP_tir_toxB_ybtP_ybtQ	ariR_terD_terW_terZ	BdcA_CsgC_CsgG_EcpB_LsrF_LsrG_LsrK_LsrR_McbR/YncC_PgaB_RcdA_SdiA_YmgB_bscg_
GCA_027984265.1	S1042_CU0548_IS01	Homo sapiens	stool sample	2013	O33:H34	1951	59142		qnrB19	Ciprofloxacin	Col(pHAD28)	eae_espA_espB_espC_espF_espJ_espK_fdeC_sslE_tccP_tir	ariR	Ag43_BdcA_CsgC_CsgG_EcpB_RcdA_SdiA_YmgB_bscg_
GCA_027984295.1	S1154_CU0552_IS03	Homo sapiens	stool sample	2013	O88:H8	590	74842		aadA1_ aadA2_ blaCARB-2_ dfrA1_ qacE_ qnrA1_ sul1	Spectinomycin_ Streptomycin_ Ampicillin_ Amoxicillin_ Piperacillin_ Trimethoprim_ Benzylkonium Chloride_ Ethidium Bromide_ Chlorhexidine_ Cetylpyridinium Chloride_ Ciprofloxacin_ Sulfamethoxazole	IncFIA_ IncFIB(AP001918)_ IncX4	eae_espA_espB_espF_espJ_espX1_fdeC_lpfA_nleA_nleB2_sepA_tccP_tir	ariR_merC_merP_merR_merT_qacEdelta1	BdcA_CsgC_CsgG_EcpB_EcpD_LsrF_LsrG_LsrK_LsrR_McbR/YncC_PgaB_RcdA_SdiA_YmgB_bscg_
GCA_027984325.1	S1149_CU0485_IS03	Homo sapiens	stool sample	2013	O26:H11	21	63751	PDS000033228.26	None	-	IncB/O/K/Z	cif_eae_efa1_ehxA_espA_espB_espF_espJ_espK_espP_espX1_fdeC_iha_iss_iucA_iucB_iucC_iucD_iutA_katP_lpfA_nleA_nleA_nleB_nleC_stxA1a_stxB1a_tccP_tir_toxB_ybtP_ybtQ	ariR_terD_terW_terZ	CsgC_CsgG_EcpB_PgaB_RcdA_SdiA_YmgB_bscg_
GCA_027984345.1	S1093_CU0469_IS02	Homo sapiens	stool sample	2013	O40:H4	226	79837		aph(3'')-Ib_ aph(6)-Id_ blaTEM-1B_ dfrA8_ sul2_ tet(A)	Streptomycin_ Amoxicillin_ Ampicillin_ Cephalothin_ Piperacillin_ Ticarcillin_ Trimethoprim_ Sulfamethoxazole_ Doxycycline_ Tetracycline	IncFII(pCoo)	eatA_espX1	ariR_clpK_hdeD-GI_hsp20_kefB-GI_merC_merP_merR_merT_psi-GI_shsP_trxLHR_yfdX1_yfdX2	BdcA_CsgC_CsgG_EcpB_LsrF_LsrG_LsrK_LsrR_McbR/YncC_PgaB_RcdA_SdiA_YmgB_bscg_
GCA_027984355.1	S1159_CU0472_IS03	Homo sapiens	stool sample	2013	O16:H5	131	59732		None	-	None	afaC_fdeC_iha_nfaE_papA_ybtP_ybtQ	ariR_emrE	BdcA_CsgC_CsgG_EcpB_PgaB_RcdA_SdiA_YmgB_bscg_
GCA_027984365.1	S1039_CU0449_IS01	Homo sapiens	stool sample	2013	O82:H25	278	101250	PDS000134498.1	None	-	IncFIB(AP001918)	aaiC_aap_aatA_agg4A_agg4D_aggR_capU_espI_fdeC_iha_iss_iucA_iucB_iucC_iucD_iutA_lpfA_pic_sat_sepA_ybtP_ybtQ	ariR_emrE	BdcA_CsgC_CsgG_EcpB_FimA_LsrF_LsrG_LsrK_LsrR_McbR/YncC_RcdA_SdiA_YmgB_bscg_
GCA_027984405.1	S1040_CU0465_IS01	Homo sapiens	stool sample	2013	O8:H19	5241	7908		aph(3'')-Ib_ aph(6)-Id_ blaTEM-1B_ dfrA14_ sul2_ tet(A)	Streptomycin_ Amoxicillin_ Ampicillin_ Cephalothin_ Piperacillin_ Ticarcillin_ Trimethoprim_ Sulfamethoxazole_ Doxycycline_ Tetracycline	IncFIB(H89-PhagePlasmid)_ IncI1-I(Alpha)_ IncR	eae_espA_espB_espF_espX1_fdeC_lpfA_nleB2_sat_tccP_tir	ariR	BdcA_CsgC_CsgG_EcpB_EcpD_LsrF_LsrG_LsrK_LsrR_McbR/YncC_PgaB_RcdA_SdiA_YmgB_bscg_
GCA_027984425.1	S1041_CU0474_IS01	Homo sapiens	stool sample	2013	O15:H1	393	10342		aadA5_ blaTEM-1B_ dfrA17_ erm(B)_ gyrA (D87N)_ gyrA (S83L)_ mph(A)_ qacE_ sul1	Spectinomycin_ Streptomycin_ Amoxicillin_ Ampicillin_ Cephalothin_ Piperacillin_ Ticarcillin_ Trimethoprim_ Erythromycin_ Lincomycin_ Clindamycin_ Quinupristin_ Pristinamycin IA_ Virginiamycin S_ Nalidixic acid
GCA_027984435.1	S1158_CU0457_IS03	Homo sapiens	stool sample	2013	O148:H28	94	88844	PDS000134475.2	gyrA (S83L)	Nalidixic acid_ Ciprofloxacin	IncFIB(AP001918)_ IncFIB(H89-PhagePlasmid)	capU_espX1_fdeC	ariR_emrE	BdcA_CsgC_CsgG_EcpB_EcpD_LsrF_LsrG_LsrK_LsrR_McbR/YncC_PgaB_RcdA_SdiA_YmgB_bscg_
GCA_027984455.1	S1155_CU0443_IS03	Homo sapiens	stool sample	2013	O64:H10	11243	141844		blaTEM-1B_ qnrB19_ tet(B)	Amoxicillin_ Ampicillin_ Cephalothin_ Piperacillin_ Ticarcillin_ Ciprofloxacin_ Doxycycline_ Tetracycline_ Minocycline	IncX2	astA_capU_espX1_ybtP_ybtQ	ariR_clpK_hdeD-GI_hsp20_kefB-GI_psi-GI_shsP_trxLHR_yfdX1_yfdX2	Ag43_BdcA_CsgC_CsgG_EcpB_EcpD_LsrF_LsrG_LsrK_LsrR_McbR/YncC_PgaB_RcdA_SdiA_YmgB_bscg_
GCA_027984525.1	S1092_CU0459_IS02	Homo sapiens	stool sample	2013	O6:H16	4	1870	PDS000055608.3	aadA1_ blaTEM-34_ dfrA1_ qacE_ qnrS1_ sul2	Spectinomycin_ Streptomycin_ Amoxicillin_ Amoxicillin+Clavulanic acid_ Ampicillin_ Ampicillin+Clavulanic acid_ Piperacillin_ Piperacillin+Tazobactam_ Ticarcillin_ Ticarcillin+Clavulanic acid_ Trimethoprim_ Benzylkonium Chloride_ Ethidium Bromide_ Chlorhexidine_ Cetylpyridinium Chloride_ Ciprofloxacin_ Sulfamethoxazole	IncFII(pCoo)	astA_capU_eatA_espX1_iss_ltcA	ariR_emrE_qacEdelta1	BdcA_CsgC_CsgG_EcpB_EcpD_LsrF_LsrG_LsrK_LsrR_McbR/YncC_PgaB_RcdA_SdiA_YmgB_bscg_
GCA_027984585.1	S1166_CU0442_IS03	Homo sapiens	stool sample	2013	O82:H25	278	101250	PDS000134498.1	None	-	IncFIB(AP001918)	aaiC_aap_aatA_agg4A_agg4D_aggR_espI_fdeC_iha_iss_iucA_iucB_iucC_lpfA_pic_sat_sepA_ybtP_ybtQ	ariR_emrE	BdcA_CsgC_CsgG_EcpB_FimA_PgaB_RcdA_SdiA_YmgB_bscg_
GCA_027984605.1	S1156_CU0445_IS03	Homo sapiens	stool sample	2013	O99:H10	34	29993	PDS000134489.1	None	-	IncFII(pRSB107)	aaiC_aap_aar_aatA_agg3B_agg3C_agg3D_agg5A_aggR_capU_espX1_fdeC_iha_mchB_mchF_pic_ybtP_ybtQ	ariR_terD_terW_terZ
GCA_027984625.1	S1167_CU0442_IS03	Homo sapiens	stool sample	2013	O33:H32	12126	56065	PDS000134474.1	None	-	IncFIB(pB171)	capU_espX1_fdeC_iss_ltcA	ariR_emrE	CsgC_CsgG_EcpB_EcpD_LsrF_LsrK_LsrR_McbR/YncC_PgaB_RcdA_SdiA_YmgB_bscg_
GCA_027984685.1	S1163_CU0419_IS03	Homo sapiens	stool sample	2013	O159:H4	10	88987		None	-	None	fdeC_iss_ltcA	ariR_emrE_pcoA_pcoB_pcoC_pcoD_pcoR_pcoS_silA_silB_silC_silE_silF_silP_silR_silS	Ag43_BdcA_CsgC_CsgG_EcpB_EcpD_LsrF_LsrG_LsrK_LsrR_McbR/YncC_RcdA_SdiA_YmgB_bscg_
GCA_027984715.1	S1157_CU0445_IS03	Homo sapiens	stool sample	2013	O153:H2	38	63268		aadA2_ aph(6)-Id_ blaTEM-1B_ catA1_ dfrA12_ mph(A)_ sul2_ tet(B)	Spectinomycin_ Streptomycin_ Amoxicillin_ Ampicillin_ Cephalothin_ Piperacillin_ Ticarcillin_ Chloramphenicol_ Trimethoprim_ Erythromycin_ Azithromycin_ Spiramycin_ Telithromycin_ Sulfamethoxazole_ Doxycycline_ Tetracycline_ Minocycline	IncFIA_ IncFIB(AP001918)	afaC_astA_eilA_espX1_fdeC_iha_iss_nfaE_ybtP_ybtQ	ariR_emrE	BdcA_CsgC_CsgG_EcpB_EcpD_LsrF_LsrG_LsrK_LsrR_McbR/YncC_PgaB_RcdA_SdiA_YmgB_bscg_
GCA_027984745.1	S1165_CU0428_IS03	Homo sapiens	stool sample	2013	O148:H28	94	88844	PDS000134475.2	gyrA (S83L)	Nalidixic acid_ Ciprofloxacin	IncFIB(AP001918)_ IncFIB(H89-PhagePlasmid)	capU_espX1_fdeC	ariR_emrE	BdcA_CsgC_CsgG_EcpB_EcpD_LsrF_LsrG_LsrK_LsrR_McbR/YncC_PgaB_RcdA_SdiA_YmgB_bscg_
GCA_027984805.1	S1161_CU0413_IS03	Homo sapiens	stool sample	2013	O33:H32	12126	56065	PDS000134474.1	qnrB81	Ciprofloxacin	IncFIB(pB171)	capU_espX1_fdeC_iss_ltcA	ariR_emrE	BdcA_CsgC_CsgG_EcpB_EcpD_LsrF_LsrG_LsrK_LsrR_McbR/YncC_RcdA_SdiA_YmgB_bscg_
GCA_027984885.1	S1038_CU0401_IS01	Homo sapiens	stool sample	2013	O19:H7	10619	124730		blaTEM-1B	Amoxicillin_ Ampicillin_ Cephalothin_ Piperacillin_ Ticarcillin	IncX1	espX1_iss_lpfA	ariR_clpK_emrE_hdeD-GI_hsp20_kefB-GI_psi-GI_shsP_trxLHR_yfdX1_yfdX2	Ag43_BdcA_CsgC_CsgG_EcpB_EcpD_LsrF_LsrG_LsrK_LsrR_McbR/YncC_PgaB_RcdA_SdiA_YmgB_bscg_
GCA_027984935.1	S1160_CU0412_IS03	Homo sapiens	stool sample	2013	O124:H2	4590	7717		aadA1_ aph(3'')-Ib_ aph(6)-Id_ blaOXA-1_ catA1_ dfrA1_ qnrB19_ sul2_ tet(B)	Spectinomycin_ Streptomycin_ Amoxicillin_ Amoxicillin+Clavulanic acid_ Ampicillin_ Ampicillin+Clavulanic acid_ Cefepime_ Piperacillin_ Piperacillin+Tazobactam_ Chloramphenicol_ Trimethoprim_ Ciprofloxacin_ Sulfamethoxazole_ Doxycycline_ Tetracycline_ Minocycline	Col(pHAD28)_ IncI1-I(Alpha)	capU_eae_espJ_espK_espX1_iha_iss_sigA_tccP_tir	ariR_pcoA_pcoB_pcoC_pcoD_pcoE_pcoR_pcoS_silA_silB_silC_silE_silF_silP_silR_silS	BdcA_CsgC_CsgG_EcpB_EcpD_LsrF_LsrG_LsrK_LsrR_McbR/YncC_RcdA_SdiA_YmgB_bscg_
GCA_027984945.1	S1164_CU0424_IS05	Homo sapiens	stool sample	2013	O49:H10	206	13952		aph(3'')-Ib_ aph(6)-Id_ blaTEM-1A_ bleO_ OqxA_ OqxA_ OqxB_ OqxB_ parC (A56T)_ sul2_ tet(B)	Streptomycin_ Amoxicillin_ Ampicillin_ Cephalothin_ Piperacillin_ Ticarcillin_ Bleomycin_ Chloramphenicol_ Benzylkonium Chloride_ Cetylpyridinium Chloride_ Nalidixic acid_ Ciprofloxacin_ Trimethoprim_ Sulfamethoxazole_ Doxycycline_ Tetracycline_ Minocycline	IncFIA(HI1)_ IncHI1A_ IncHI1B(R27)	astA_cif_eae_espA_espB_espF_espJ_espX1_etpD_fdeC_katP_nleA_nleB2_tir_ybtP_ybtQ	silC_silE_silF_silR_silS	BdcA_CsgC_CsgG_EcpB_LsrF_LsrG_LsrK_LsrR_McbR/YncC_RcdA_SdiA_YmgB_bscg_
GCA_027984965.1	S1174_CU0397_IS03	Homo sapiens	stool sample	2013	O1:H7	7339	44683		blaTEM-1B	Amoxicillin_ Ampicillin_ Cephalothin_ Piperacillin_ Ticarcillin	Col(KPHS6)_ Col156_ IncFIA	afaC_astA_capU_espX1_fdeC_iha_iucA_iucB_iucC_iucD_iutA_lpfA_nfaE_sat_senB_ybtP_ybtQ	ariR	BdcA_CsgC_CsgG_EcpB_EcpD_LsrF_LsrG_LsrK_LsrR_McbR/YncC_PgaB_RcdA_SdiA_YmgB_bscg_
GCA_027985025.1	S1037_CU0362_IS01	Homo sapiens	stool sample	2013	O99:H10	-	21309	PDS000134483.1	aph(3'')-Ib_ aph(6)-Id_ blaTEM-1B_ dfrA17_ gyrA (S83A)_ sul2_ tet(A)	Streptomycin_ Amoxicillin_ Ampicillin_ Cephalothin_ Piperacillin_ Ticarcillin_ Trimethoprim_ Nalidixic acid_ Ciprofloxacin_ Sulfamethoxazole_ Doxycycline_ Tetracycline	IncFII(pRSB107)	aaiC_aap_aar_aatA_agg3B_agg3C_agg3D_agg5A_aggR_capU_espX1_fdeC	ariR_emrE	BdcA_CsgC_CsgG_EcpB_EcpD_LsrF_LsrG_LsrK_LsrR_McbR/YncC_PgaB_RcdA_SdiA_YmgB_bscg_
GCA_027985125.1	S1168_CU0336_IS03	Homo sapiens	stool sample	2013	O99:H10	34	21309	PDS000134483.1	aph(3'')-Ib_ aph(6)-Id_ blaTEM-1B_ gyrA (S83A)_ qnrB19_ sul2_ tet(A)	Streptomycin_ Amoxicillin_ Ampicillin_ Cephalothin_ Piperacillin_ Ticarcillin_ Nalidixic acid_ Ciprofloxacin_ Sulfamethoxazole_ Doxycycline_ Tetracycline	Col(pHAD28)_ IncFII(pRSB107)	aaiC_aap_aar_aatA_agg3B_agg3C_agg3D_agg5A_aggR_capU_espX1_fdeC	ariR_emrE	BdcA_CsgC_CsgG_FimA_LsrF_LsrG_LsrK_LsrR_McbR/YncC_PgaB_RcdA_SdiA_bscg_
GCA_027985205.1	S1171_CU0351_IS03	Homo sapiens	stool sample	2013	O117/O107:H7	5292	35628	PDS000134495.1	dfrA5_ qacE_ sitABCD_ sul1	Trimethoprim_ Benzylkonium Chloride_ Ethidium Bromide_ Chlorhexidine_ Cetylpyridinium Chloride_ Hydrogen peroxide_ Sulfamethoxazole	Col(BS512)_ Col156	astA_capU_iha_iucA_iucB_iucC_iucD_iutA_lpfA_senB_sigA_stxA1a_stxB1a_ybtP_ybtQ	ariR_emrE_qacEdelta1	BdcA_CsgC_CsgG_EcpB_EcpD_FimA_LsrF_LsrG_LsrK_LsrR_McbR/YncC_PgaB_RcdA_SdiA_YmgB_bscg_
GCA_027985215.1	S1170_CU0348_IS03	Homo sapiens	stool sample	2013	O25:H42	1201	43701	PDS000134469.1	gyrA (S83L)	Nalidixic acid_ Ciprofloxacin	Col(BS512)	astA_capU_cfaC_eatA_espX1_iss	ariR_emrE	BdcA_CsgC_CsgG_LsrF_LsrG_LsrK_LsrR_McbR/YncC_RcdA_SdiA_bscg_
GCA_027985265.1	S1169_CU0343_IS03	Homo sapiens	stool sample	2013	O55:H25	215	39081		aph(3'')-Ib_ aph(6)-Id_ blaTEM-1B_ dfrA5_ dfrA8_ qacE_ sul1_ sul2_ tet(B)	Streptomycin_ Amoxicillin_ Ampicillin_ Cephalothin_ Piperacillin_ Ticarcillin_ Trimethoprim_ Benzylkonium Chloride_ Ethidium Bromide_ Chlorhexidine_ Cetylpyridinium Chloride_ Sulfamethoxazole_ Doxycycline_ Tetracycline_ Minocycline	ColpVC_ IncB/O/K/Z	aap_aatA_espX1_fdeC_iha_mchB_mchF_ybtP_ybtQ	ariR_emrE_qacEdelta1_terD_terW_terZ	Ag43_BdcA_CsgC_CsgG_EcpB_FimA_LsrF_LsrG_LsrK_LsrR_McbR/YncC_PgaB_RcdA_SdiA_YmgB_bscg_
GCA_027985275.1	S1172_CU0358_IS03	Homo sapiens	stool sample	2013	O127:H16	10	141861		aadA2_ ant(3'')-Ia_ blaTEM-1A_ catA1_ dfrA12_ mph(A)_ qacE_ qnrB19_ sul1_ tet(A)	Spectinomycin_ Streptomycin_ Amoxicillin_ Ampicillin_ Cephalothin_ Piperacillin_ Ticarcillin_ Chloramphenicol_ Trimethoprim_ Erythromycin_ Azithromycin_ Spiramycin_ Telithromycin_ Benzylkonium Chloride_ Ethidium Bromide_ Chlorhexidine_ Cetylpyridinium Chloride_ Ciprofloxacin_ Sulfamethoxazole_ Doxycycline_ Tetracycline	Col(pHAD28)_ IncFIB(AP001918)_ IncFII(pRSB107)	aaiC_aap_aar_aatA_aggA_aggB_aggC_aggD_aggR_astA_espI_fdeC_iha_mchB_mchF_pic_sat_ybtP_ybtQ	ariR_merC_merP_merR_merT_qacEdelta1_terD_terW_terZ	BdcA_CsgC_CsgG_EcpB_EcpD_LsrF_LsrG_LsrK_LsrR_McbR/YncC_PgaB_RcdA_SdiA_YmgB_bscg_
GCA_027985345.1	S1179_CU0326_IS05	Homo sapiens	stool sample	2013	O130:H26	1178	9072	PDS000134472.1	None	-	None	aaiC_astA_capU_espX1_iha_iucA_iucB_iucC_iucD_iutA_pic_sat_ybtP_ybtQ	ariR	BdcA_CsgC_CsgG_EcpB_EcpD_FimA_LsrF_LsrG_LsrK_LsrR_McbR/YncC_PgaB_RcdA_SdiA_YmgB_bscg_
GCA_027985405.1	S1180_CU0330_IS03	Homo sapiens	stool sample	2013	O33:H32	12126	56065	PDS000134474.1	None	-	IncFIB(pB171)	capU_espX1_fdeC_iss_ltcA	ariR_emrE	BdcA_CsgC_CsgG_EcpB_EcpD_LsrF_LsrG_LsrK_LsrR_McbR/YncC_PgaB_RcdA_SdiA_YmgB_bscg_
GCA_027985445.1	S1178_CU0321_IS03	Homo sapiens	stool sample	2013	O81:H27	452	116280		None	-	None	ibeA_iha_ireA_iucA_iucB_iucC_iucD_iutA_lpfA_sigA_sslE	ariR_emrE	Ag43_BdcA_CsgC_CsgG_EcpB_EcpD_LsrF_LsrG_LsrK_LsrR_McbR/YncC_RcdA_SdiA_YmgB_bscg_
GCA_027985485.1	S1175_CU0309_IS03	Homo sapiens	stool sample	2013	-:H12	10	48651		None	-	IncFIB(pB171)	espX1_fdeC	ariR_emrE	BdcA_CsgC_CsgG_EcpB_LsrF_LsrG_LsrK_LsrR_McbR/YncC_PgaB_RcdA_SdiA_YmgB_bscg_
GCA_027985545.1	S1034_CU0303_IS01	Homo sapiens	stool sample	2013	O27:H7	316	8833		None	-	None	capU_espX1_fdeC_lpfA_sta1	ariR	BdcA_CsgC_CsgG_EcpB_EcpD_LsrF_LsrG_LsrK_LsrR_McbR/YncC_RcdA_SdiA_YmgB_bscg_
GCA_027985565.1	S1035_CU0318_IS01	Homo sapiens	stool sample	2013	-:H5	206	16427		parC (A56T)	Nalidixic acid_ Ciprofloxacin	ColpVC	aap_aatA_espX1_fdeC_iha_ybtP_ybtQ	emrE_pcoA_pcoB_pcoC_pcoD_pcoE_pcoR_pcoS_silA_silB_silC_silE_silF_silP_silR_silS_terD_terW_terZ	BdcA_CsgC_CsgG_EcpB_EcpD_LsrF_LsrG_LsrK_LsrR_McbR/YncC_RcdA_SdiA_YmgB_bscg_
GCA_027985625.1	S1176_CU0317_IS03	Homo sapiens	stool sample	2013	O99:H10	34	141785		aph(3'')-Ib_ aph(6)-Id_ blaTEM-1B_ dfrA1_ dfrA8_ sul2_ tet(B)	Streptomycin_ Amoxicillin_ Ampicillin_ Cephalothin_ Piperacillin_ Ticarcillin_ Trimethoprim_ Sulfamethoxazole_ Doxycycline_ Tetracycline_ Minocycline	IncFIB(AP001918)_ IncFII(pRSB107)_ IncI2_ IncX4	aap_aar_aatA_aggA_aggB_aggC_aggD_aggR_espX1_fdeC	ariR_emrE	BdcA_CsgC_CsgG_EcpB_EcpD_FimA_LsrF_LsrG_LsrK_LsrR_McbR/YncC_PgaB_RcdA_SdiA_YmgB_bscg_
GCA_027985645.1	S1031_CU0293_IS01	Homo sapiens	stool sample	2013	O99:H33	10	23249		None	-	None	espX1_fdeC_iss_ybtP_ybtQ	ariR	CsgC_CsgG_EcpB_RcdA_SdiA_YmgB_bscg_
GCA_027985655.1	S1026_CU0282_IS06	Homo sapiens	stool sample	2013	O33:H34	6125	1766	PDS000134481.1	None	-	None	eae_espA_espB_espC_espF_espJ_espK_fdeC_sslE_tccP_tir	ariR	BdcA_CsgC_CsgG_EcpB_EcpD_FimA_LsrF_LsrG_LsrK_LsrR_McbR/YncC_PgaB_RcdA_SdiA_YmgB_bscg_
GCA_027985745.1	S1032_CU0294_IS01	Homo sapiens	stool sample	2013	-:H45	13828	7666		aadA5_ aph(3'')-Ib_ aph(3')-IIa_ aph(6)-Id_ blaCTX-M-55_ blaCTX-M-8_ blaTEM-214_ dfrA17_ floR_ fosA3_ mcr-1.1_ qacE_ qnrB19_ sitABCD_ sul1_ sul2_ tet(A)	Spectinomycin_ Streptomycin_ Kanamycin_ Neomycin_ Amoxicillin_ Ampicillin_ Aztreonam_ Cefepime_ Cefotaxime_ Ceftazidime_ Ceftriaxone_ Piperacillin_ Ticarcillin_ Unknown Beta-lactam_ Trimethoprim_ Chloramphenicol_ Florfenicol_ Fosfomycin_ Colistin_ Benzylkonium Chloride_ Ethidium Bromide_ Chlorhexidine_ Cetylpyridinium Chloride_ Ciprofloxacin_ Hydrogen peroxide_ Sulfamethoxazole_ Doxycycline_ Tetr…	Col(pHAD28)_ IncFIB(AP001918)_ IncFII(pHN7A8)_ IncI1-I(Alpha)_ IncN_ IncX1_ p0111	cvaC_iroB_iroC_iroD_iroE_iroN_iss_iucA_iucB_iucC_iucD_iutA_lpfA1_mchF_tsh	ariR_arsA_arsD_merC_merP_merR_merT_qacEdelta1	BdcA_CsgC_CsgG_EcpB_EcpD_LsrF_LsrG_LsrK_LsrR_McbR/YncC_PgaB_RcdA_SdiA_YmgB_bscg_
GCA_027985805.1	S1028_CU0287_IS01	Homo sapiens	stool sample	2013	O19:H4	10	44595	PDS000134484.1	aadA2_ aph(3'')-Ib_ aph(6)-Id_ blaTEM-1B_ catA1_ dfrA12_ erm(B)_ mph(A)_ qacE_ qnrB19_ sul1_ sul2_ tet(A)	Spectinomycin_ Streptomycin_ Amoxicillin_ Ampicillin_ Cephalothin_ Piperacillin_ Ticarcillin_ Chloramphenicol_ Trimethoprim_ Erythromycin_ Lincomycin_ Clindamycin_ Quinupristin_ Pristinamycin IA_ Virginiamycin S_ Azithromycin_ Spiramycin_ Telithromycin_ Benzylkonium Chloride_ Ethidium Bromide_ Chlorhexidine_ Cetylpyridinium Chloride_ Ciprofloxacin_ Sulfamethoxazole_ Doxycycline_ Tetracycline	IncFII_ IncQ1	afaC_espX1_fdeC_iha_iss_iucA_iucB_iucC_iucD_iutA_nfaE_papA_papF_sat_senB_ybtP_ybtQ	ariR_emrE_merC_merP_merR_merT_pcoA_pcoB_pcoC_pcoD_pcoE_pcoR_pcoS_qacEdelta1_silA_silB_silC_silE_silF_silP_silR_silS	BdcA_CsgC_CsgG_EcpB_EcpD_FimA_LsrF_LsrG_LsrK_LsrR_McbR/YncC_RcdA_SdiA_YmgB_bscg_
GCA_027985815.1	S1027_CU0283_IS05	Homo sapiens	stool sample	2013	O19:H4	10	44595	PDS000134484.1	aadA2_ aph(3'')-Ib_ aph(6)-Id_ blaTEM-1B_ catA1_ dfrA12_ erm(B)_ mph(A)_ qacE_ qnrB19_ sul1_ sul2_ tet(A)	Spectinomycin_ Streptomycin_ Amoxicillin_ Ampicillin_ Cephalothin_ Piperacillin_ Ticarcillin_ Chloramphenicol_ Trimethoprim_ Erythromycin_ Lincomycin_ Clindamycin_ Quinupristin_ Pristinamycin IA_ Virginiamycin S_ Azithromycin_ Spiramycin_ Telithromycin_ Benzylkonium Chloride_ Ethidium Bromide_ Chlorhexidine_ Cetylpyridinium Chloride_ Ciprofloxacin_ Sulfamethoxazole_ Doxycycline_ Tetracycline	Col156_ IncFII_ IncQ1	afaC_espX1_fdeC_iha_iss_iucA_iucB_iucC_iucD_iutA_nfaE_papA_papF_sat_senB_ybtP_ybtQ	ariR_emrE_merC_merP_merR_merT_pcoA_pcoB_pcoC_pcoD_pcoE_pcoR_pcoS_qacEdelta1_silA_silB_silC_silE_silF_silP_silR_silS	BdcA_CsgC_CsgG_LsrF_LsrG_LsrK_LsrR_McbR/YncC_RcdA_SdiA_bscg_
GCA_027985885.1	S1103_CU0263_IS04	Homo sapiens	stool sample	2013	O15:H14	8513	73310		gyrA (D87N)_ gyrA (S83L)_ parC (S80I)_ tet(A)	Nalidixic acid
GCA_027985895.1	S1104_CU0268_IS03	Homo sapiens	stool sample	2013	O3:H4	11245	141858		None	-	IncFIB(K)_ IncFII	espX1_iss	arsA_arsD_arsR_clpK_emrE_hdeD-GI_hsp20_kefB-GI_pcoA_pcoB_pcoC_pcoD_pcoE_pcoR_pcoS_psi-GI_shsP_silA_silB_silC_silE_silF_silP_silR_silS_trxLHR_yfdX1_yfdX2	Ag43_BdcA_CsgC_CsgG_EcpB_EcpD_LsrF_LsrG_LsrK_LsrR_McbR/YncC_PgaB_RcdA_SdiA_YmgB_bscg_
GCA_027985965.1	S1099_CU0279_IS03	Homo sapiens	stool sample	2013	O26:H11	21	64071	PDS000066503.14	None	-	IncB/O/K/Z	cif_eae_efa1_ehxA_espA_espB_espF_espJ_espK_espP_espX1_fdeC_iha_iss_iucA_iucB_iucC_iucD_iutA_katP_lpfA_nleA_nleA_nleB_nleC_stxA1a_stxB1a_tccP_tir_toxB_ybtP_ybtQ	ariR_terD_terW_terZ	BdcA_CsgC_CsgG_EcpB_EcpD_LsrF_LsrG_LsrK_LsrR_McbR/YncC_RcdA_SdiA_YmgB_bscg_
GCA_027986025.1	S1029_CU0288_IS01	Homo sapiens	stool sample	2013	-:H30	10	93380		aadA1_ dfrA1_ qnrB19_ sul2_ tet(B)	Spectinomycin_ Streptomycin_ Trimethoprim_ Ciprofloxacin_ Sulfamethoxazole_ Doxycycline_ Tetracycline_ Minocycline	Col(pHAD28)_ ColpVC	aap_aatA_fdeC_iha_iucA_iucB_iucC_iucD_iutA	ariR_terD_terW_terZ	BdcA_CsgC_CsgG_EcpB_EcpD_LsrF_LsrG_LsrK_LsrR_McbR/YncC_PgaB_RcdA_SdiA_YmgB_bscg_
GCA_027986055.1	S1033_CU0298_IS01	Homo sapiens	stool sample	2013	O27:H7	316	33082	PDS000038981.2	aph(3'')-Ib_ aph(6)-Id_ blaTEM-1B_ dfrA8_ gyrA (S83A)_ sul2_ tet(B)	Streptomycin_ Amoxicillin_ Ampicillin_ Cephalothin_ Piperacillin_ Ticarcillin_ Trimethoprim_ Nalidixic acid_ Ciprofloxacin_ Sulfamethoxazole_ Doxycycline_ Tetracycline_ Minocycline	IncFIB(H89-PhagePlasmid)	capU_espX1_fdeC_lpfA_sta1	ariR	Ag43_BdcA_CsgC_CsgG_EcpB_FimA_LsrF_LsrG_LsrK_LsrR_McbR/YncC_PgaB_RcdA_SdiA_YmgB_bscg_
GCA_027986085.1	S1102_CU0260_IS06	Homo sapiens	stool sample	2012	O93:H28	4038	87555		None	-	None	espX1_fdeC_iss_lpfA	ariR_emrE	BdcA_CsgC_CsgG_EcpB_LsrF_LsrG_LsrK_LsrR_McbR/YncC_PgaB_RcdA_SdiA_YmgB_bscg_
GCA_027986115.1	S1025_CU0277_IS01	Homo sapiens	stool sample	2013	O8:H11	88	71004		aadA1_ aph(3'')-Ib_ aph(6)-Id_ blaTEM-1B_ catA1_ dfrA1_ sul2_ tet(B)	Spectinomycin_ Streptomycin_ Amoxicillin_ Ampicillin_ Cephalothin_ Piperacillin_ Ticarcillin_ Chloramphenicol_ Trimethoprim_ Sulfamethoxazole_ Doxycycline_ Tetracycline_ Minocycline	IncQ1	espX1_fdeC_iss_lpfA	ariR	BdcA_CsgC_CsgG_EcpB_EcpD_LsrF_LsrG_LsrK_LsrR_McbR/YncC_RcdA_SdiA_YmgB_bscg_
GCA_027986185.1	S1101_CU0253_IS03	Homo sapiens	stool sample	2012	O101/O162:H33	378	89123		aac(3)-IId_ aph(3'')-Ib_ aph(6)-Id_ blaTEM-1B_ catA1_ dfrA1_ mph(A)_ qacE_ qnrB19_ sul1_ sul2_ tet(A)	Apramycin_ Gentamicin_ Tobramycin_ Dibekacin_ Netilmicin_ Sisomicin_ Streptomycin_ Amoxicillin_ Ampicillin_ Cephalothin_ Piperacillin_ Ticarcillin_ Chloramphenicol_ Trimethoprim_ Erythromycin_ Azithromycin_ Spiramycin_ Telithromycin_ Benzylkonium Chloride_ Ethidium Bromide_ Chlorhexidine_ Cetylpyridinium Chloride_ Ciprofloxacin_ Sulfamethoxazole_ Doxycycline_ Tetracycline	Col(BS512)_ Col(pHAD28)_ Col156_ IncFII(29)	capU_espA_espJ_espK_fdeC_hlyA-alpha_iha_iucA_iucB_iucC_iucD_iutA_nleB2_senB_sepA_toxB_ybtP_ybtQ	ariR_merC_merP_merR_merT_qacEdelta1_terD_terW_terZ	Ag43_BdcA_CsgC_CsgG_EcpB_EcpD_LsrF_LsrG_LsrK_LsrR_McbR/YncC_PgaB_RcdA_SdiA_YmgB_bscg_
GCA_027986205.1	S1106_CU0234_IS03	Homo sapiens	stool sample	2012	O99:H10	34	21309	PDS000134483.1	aph(3'')-Ib_ aph(6)-Id_ blaTEM-1B_ dfrA17_ gyrA (S83A)_ sul2_ tet(A)	Streptomycin_ Amoxicillin_ Ampicillin_ Cephalothin_ Piperacillin_ Ticarcillin_ Trimethoprim_ Nalidixic acid_ Ciprofloxacin_ Sulfamethoxazole_ Doxycycline_ Tetracycline	IncFII(pRSB107)	aaiC_aap_aar_aatA_agg3B_agg3C_agg3D_agg5A_aggR_capU_espX1_fdeC	ariR_emrE	CsgC_CsgG_EcpB_RcdA_SdiA_YmgB_bscg_
GCA_027986215.1	S1023_CU0262_IS01	Homo sapiens	stool sample	2013	O8:H10	5824	4869		aadA1_ aph(3'')-Ib_ aph(6)-Id_ blaTEM-1B_ dfrA1_ sitABCD_ sul2_ tet(B)	Spectinomycin_ Streptomycin_ Amoxicillin_ Ampicillin_ Cephalothin_ Piperacillin_ Ticarcillin_ Trimethoprim_ Hydrogen peroxide_ Sulfamethoxazole_ Doxycycline_ Tetracycline_ Minocycline	Col156_ IncFIB(AP001918)	afaC_fdeC_iha_iss_iss_iucA_iucB_iucC_iucD_iutA_nfaE_senB_ybtP_ybtQ	ariR_emrE	BdcA_CsgC_CsgG_EcpB_EcpD_FimA_LsrF_LsrG_LsrK_LsrR_McbR/YncC_PgaB_RcdA_SdiA_YmgB_bscg_
GCA_027986235.1	S1109_CU0253_IS07	Homo sapiens	stool sample	2012	O11:H4	10	133533		aph(3'')-Ib_ aph(6)-Id_ dfrA14_ gyrA (S83L)_ sul2	Streptomycin_ Trimethoprim_ Nalidixic acid_ Ciprofloxacin_ Sulfamethoxazole	Col(BS512)_ Col8282	afaC_espX1_fdeC_iha_iss_iucA_iucB_iucC_iucD_iutA_nfaE_papA_sat_senB_ybtP_ybtQ	ariR_emrE	BdcA_CsgC_CsgG_EcpB_LsrF_LsrG_LsrK_LsrR_McbR/YncC_RcdA_SdiA_YmgB_bscg_
GCA_027986265.1	S1113_CU0200_IS03	Homo sapiens	stool sample	2012	O153:H6	68	76226		blaCTX-M-14_ dfrB4_ erm(B)_ gyrA (D87N)_ gyrA (S83L)_ mph(A)_ parC (E84G)_ parC (S80I)_ qacE_ sitABCD	Amoxicillin_ Ampicillin_ Aztreonam_ Cefepime_ Cefotaxime_ Ceftazidime_ Ceftriaxone_ Piperacillin_ Ticarcillin_ Trimethoprim_ Erythromycin_ Lincomycin_ Clindamycin_ Quinupristin_ Pristinamycin IA_ Virginiamycin S_ Nalidixic acid
GCA_027986285.1	S1120_CU0178_IS06	Homo sapiens	stool sample	2012	O6:H16	4	89010	PDS000134482.1	None	-	None	astA_capU_eatA_espX1_iss_ltcA	ariR_emrE	Ag43_BdcA_CsgC_CsgG_EcpB_EcpD_LsrF_LsrK_LsrR_McbR/YncC_RcdA_SdiA_YmgB_bscg_
GCA_027986295.1	S1107_CU0245_IS03	Homo sapiens	stool sample	2012	O99:H10	34	21309	PDS000134483.1	aph(3'')-Ib_ aph(6)-Id_ blaTEM-1B_ gyrA (S83A)_ qnrB19_ sul2_ tet(A)	Streptomycin_ Amoxicillin_ Ampicillin_ Cephalothin_ Piperacillin_ Ticarcillin_ Nalidixic acid_ Ciprofloxacin_ Sulfamethoxazole_ Doxycycline_ Tetracycline	Col(pHAD28)_ IncFII(pRSB107)	aaiC_aap_aar_aatA_agg3B_agg3C_agg3D_agg5A_aggR_capU_espX1_fdeC	ariR_emrE	Ag43_BdcA_CsgC_CsgG_EcpB_EcpD_LsrF_LsrG_LsrK_LsrR_McbR/YncC_PgaB_RcdA_SdiA_YmgB_bscg_
GCA_027986305.1	S1110_CU0186_IS03	Homo sapiens	stool sample	2012	O77/O17/O44/O106:H18	2076	142071		aadA1_ blaTEM-1B_ dfrA1_ qacE_ qnrB81_ sul1_ tet(B)	Spectinomycin_ Streptomycin_ Amoxicillin_ Ampicillin_ Cephalothin_ Piperacillin_ Ticarcillin_ Trimethoprim_ Benzylkonium Chloride_ Ethidium Bromide_ Chlorhexidine_ Cetylpyridinium Chloride_ Ciprofloxacin_ Sulfamethoxazole_ Doxycycline_ Tetracycline_ Minocycline	Col(pHAD28)_ IncFIB(AP001918)	capU_eilA_espX1_fdeC_iss_lpfA	ariR_arsD_merC_merP_merR_merT_qacEdelta1	Ag43_BdcA_CsgC_CsgG_EcpD_LsrF_LsrK_LsrR_McbR/YncC_RcdA_SdiA_YmgB_bscg_
GCA_027986315.1	S1119_CU0177_IS07	Homo sapiens	stool sample	2012	-:H10	226	141951		None	-	IncFIB(pB171)_ IncY	espX1_ybtP_ybtQ	ariR_clpK_hdeD-GI_hsp20_kefB-GI_psi-GI_shsP_trxLHR_yfdX1_yfdX2	BdcA_CsgC_CsgG_EcpB_LsrF_LsrG_LsrK_LsrR_PgaB_RcdA_SdiA_YmgB_bscg_
GCA_027986365.1	S1123_CU0156_IS03	Homo sapiens	stool sample	2012	-:H27	10	31428		ant(3'')-Ia_ catA1_ dfrA1_ gyrA (S83L)_ qacE_ sul1_ tet(A)	Streptomycin_ Chloramphenicol_ Trimethoprim_ Nalidixic acid_ Ciprofloxacin_ Benzylkonium Chloride_ Ethidium Bromide_ Chlorhexidine_ Cetylpyridinium Chloride_ Sulfamethoxazole_ Doxycycline_ Tetracycline	None	aap_aatA_astA_espX1_fdeC_iha_iucA_iucB_iucC_iucD_iutA_mchF_ybtP_ybtQ	ariR_merC_merP_merR_merT_qacEdelta1	BdcA_CsgC_CsgG_EcpB_LsrF_LsrG_LsrK_LsrR_McbR/YncC_RcdA_SdiA_bscg_
GCA_027986385.1	S1030_CU0291_IS01	Homo sapiens	stool sample	2013	O19:H4	10	44595	PDS000134484.1	aadA2_ aph(3'')-Ib_ aph(6)-Id_ blaTEM-1B_ catA1_ dfrA12_ erm(B)_ mph(A)_ qacE_ qnrB19_ sul1_ sul2_ tet(A)	Spectinomycin_ Streptomycin_ Amoxicillin_ Ampicillin_ Cephalothin_ Piperacillin_ Ticarcillin_ Chloramphenicol_ Trimethoprim_ Erythromycin_ Lincomycin_ Clindamycin_ Quinupristin_ Pristinamycin IA_ Virginiamycin S_ Azithromycin_ Spiramycin_ Telithromycin_ Benzylkonium Chloride_ Ethidium Bromide_ Chlorhexidine_ Cetylpyridinium Chloride_ Ciprofloxacin_ Sulfamethoxazole_ Doxycycline_ Tetracycline	Col156_ IncFII_ IncI1-I(Alpha)_ IncQ1	afaC_espX1_fdeC_iha_iss_iucA_iucB_iucC_iucD_iutA_nfaE_papA_papF_sat_senB_ybtP_ybtQ	ariR_emrE_merC_merP_merR_merT_pcoA_pcoB_pcoC_pcoD_pcoE_pcoR_pcoS_qacEdelta1_silA_silB_silC_silE_silF_silP_silR_silS	BdcA_CsgC_CsgG_EcpB_EcpD_FimA_LsrF_LsrG_LsrK_LsrR_McbR/YncC_PgaB_RcdA_SdiA_YmgB_bscg_
GCA_027986405.1	S1018_CU0232_IS01	Homo sapiens	stool sample	2012	O8:H17	10	114242		aph(3'')-Ib_ aph(6)-Id_ blaCMY-2_ blaTEM-1B_ dfrA1_ gyrA (D87N)_ gyrA (S83L)_ parC (E84V)_ parC (S80I)_ sitABCD_ sul2	Streptomycin_ Amoxicillin_ Amoxicillin+Clavulanic acid_ Ampicillin_ Ampicillin+Clavulanic acid_ Cefotaxime_ Cefoxitin_ Ceftazidime_ Piperacillin_ Piperacillin+Tazobactam_ Ticarcillin_ Ticarcillin+Clavulanic acid_ Cephalothin_ Trimethoprim_ Nalidixic acid
GCA_027986425.1	S1022_CU0259_IS01	Homo sapiens	stool sample	2012	O18:H14	1434	124729		None	-	IncFIB(K)_ IncHI1A_ IncHI1B(R27)_ IncY	espX1	arsA_arsD_arsR_clpK_emrE_hdeD-GI_hsp20_kefB-GI_pcoA_pcoB_pcoC_pcoD_pcoE_pcoR_pcoS_psi-GI_shsP_silA_silB_silC_silE_silF_silP_silR_silS_trxLHR_yfdX1_yfdX2	BdcA_CsgC_CsgG_EcpB_EcpD_LsrF_LsrG_LsrK_LsrR_McbR/YncC_PgaB_RcdA_SdiA_YmgB_bscg_
GCA_027986445.1	S1021_CU0251_IS01	Homo sapiens	stool sample	2012	O91:H28	1196	5956		aadA1_ aadA2_ blaTEM-1B_ cmlA1_ dfrA12_ gyrA (D87N)_ gyrA (S83L)_ mph(A)_ parC (S80I)_ sitABCD_ sul3_ tet(A)	Spectinomycin_ Streptomycin_ Amoxicillin_ Ampicillin_ Cephalothin_ Piperacillin_ Ticarcillin_ Chloramphenicol_ Trimethoprim_ Nalidixic acid
GCA_027986455.1	S1015_CU0154_IS01	Homo sapiens	stool sample	2012	O6:H16	4	89010	PDS000134482.1	None	-	None	astA_capU_eatA_espX1_iss_ltcA	ariR_emrE	BdcA_CsgC_CsgG_EcpD_LsrF_LsrG_LsrK_LsrR_McbR/YncC_PgaB_RcdA_SdiA_bscg_
GCA_027986485.1	S1112_CU0196_IS03	Homo sapiens	stool sample	2012	O61:H4	278	14973		None	-	IncFIB(AP001918)	aaiC_aap_aar_aatA_aggR_capU_espX1_fdeC_iha_iss_iucA_iucB_iucC_iucD_iutA_lpfA_pet_pic_sat_sepA_ybtP_ybtQ	ariR_emrE_terD_terW_terZ	BdcA_CsgC_CsgG_EcpB_LsrF_LsrG_LsrK_LsrR_McbR/YncC_PgaB_RcdA_SdiA_YmgB_bscg_
GCA_027986495.1	S1013_CU0152_IS05	Homo sapiens	stool sample	2012	O111:H38	154	7036		None	-	IncFII(29)	eae_espA_espB_espF_espJ_espX1_etpD_fdeC_lpfA_nleA_nleB2_tir	ariR_emrE	CsgC_CsgG_EcpB_EcpD_FimA_LsrF_LsrG_LsrK_LsrR_McbR/YncC_RcdA_SdiA_YmgB_bscg_
GCA_027986505.1	S1090_CU0176_IS02	Homo sapiens	stool sample	2012	O77/O17/O44/O106:H18	1380	83472		None	-	IncFIB(pB171)_ IncFII(pRSB107)	aaiC_aap_aatA_agg4A_agg4D_aggR_air_eilA_espX1_fdeC_iss_lpfA_pic_sepA	ariR	Ag43_BdcA_CsgC_CsgG_EcpB_EcpD_LsrF_LsrG_LsrK_LsrR_McbR/YncC_PgaB_RcdA_SdiA_YmgB_bscg_
GCA_027986535.1	S1014_CU0152_IS01	Homo sapiens	stool sample	2012	O13/O135:H11	10	57315		qnrB19	Ciprofloxacin	Col(BS512)_ Col(pHAD28)_ IncB/O/K/Z	eae_espJ_espK_espX1_fdeC_hlyA-alpha_pet_senB_tir_ybtP_ybtQ	ariR_emrE	BdcA_CsgC_CsgG_EcpB_LsrF_LsrG_LsrK_LsrR_McbR/YncC_RcdA_SdiA_YmgB_bscg_
GCA_027986545.1	S1091_CU0222_IS04	Homo sapiens	stool sample	2012	-:H10	6259	54832	PDS000134485.1	gyrA (D87Y)_ tet(B)	Nalidixic acid
GCA_027986585.1	S1088_CU0191_IS02	Homo sapiens	stool sample	2012	O89:H9	10	44766	PDS000134492.1	None	-	IncFIA(HI1)_ IncR	espX1	ariR_clpK_hdeD-GI_hsp20_kefB-GI_psi-GI_shsP_trxLHR_yfdX1_yfdX2
GCA_027986595.1	S1126_CU0120_IS03	Homo sapiens	stool sample	2012	O99:H10	34	88973		ant(3'')-Ia_ blaTEM-1B_ catA1_ dfrA8_ qacE_ sul1_ tet(A)	Streptomycin_ Amoxicillin_ Ampicillin_ Cephalothin_ Piperacillin_ Ticarcillin_ Chloramphenicol_ Trimethoprim_ Benzylkonium Chloride_ Ethidium Bromide_ Chlorhexidine_ Cetylpyridinium Chloride_ Sulfamethoxazole_ Doxycycline_ Tetracycline	IncFII(pRSB107)	aaiC_aap_aar_aatA_agg3B_agg3C_agg3D_agg5A_aggR_espX1_fdeC_iha_mchB_mchF_pic_sat_ybtP_ybtQ	ariR_emrE_merC_merP_merR_merT_qacEdelta1_terD_terW_terZ	BdcA_CsgC_CsgG_EcpB_EcpD_FimA_LsrF_LsrG_LsrK_LsrR_McbR/YncC_PgaB_RcdA_SdiA_YmgB_bscg_
GCA_027986615.1	S1127_CU0124_IS03	Homo sapiens	stool sample	2012	-:H16	336	117534		aph(3'')-Ib_ aph(6)-Id_ sul2_ tet(A)	Streptomycin_ Sulfamethoxazole_ Doxycycline_ Tetracycline	Col(MP18)_ IncFII(29)	espX1_fdeC_iha_iucA_iucB_iucC_iucD_iutA_lpfA_sigA	ariR	BdcA_CsgC_CsgG_EcpB_LsrF_LsrG_LsrK_LsrR_McbR/YncC_PgaB_RcdA_SdiA_YmgB_bscg_
GCA_027986635.1	S1128_CU0125_IS03	Homo sapiens	stool sample	2012	O86:H2	10	66876		aph(3'')-Ib_ aph(6)-Id_ blaTEM-1B_ dfrA8_ sul2	Streptomycin_ Amoxicillin_ Ampicillin_ Cephalothin_ Piperacillin_ Ticarcillin_ Trimethoprim_ Sulfamethoxazole	IncFII(pCoo)_ IncFII(pRSB107)	aaiC_aap_aar_aatA_aggA_aggB_aggC_aggD_aggR_astA_capU_fdeC_hlyA-alpha_iss_iucB_iucD_mchB_mchF_papC_papF_papG-II_papH_pic_ybtP_ybtQ	ariR_emrE_terD_terW_terZ	BdcA_CsgC_CsgG_EcpD_LsrF_LsrG_LsrK_LsrR_McbR/YncC_PgaB_RcdA_SdiA_bscg_
GCA_027986665.1	S1089_CU0191_IS02	Homo sapiens	stool sample	2012	O7:H8	26	131726		None	-	IncFIB(pB171)_ IncI1-I(Alpha)	espX1_fdeC_lpfA	ariR_emrE	BdcA_CsgC_CsgG_EcpB_FimA_LsrF_LsrG_LsrK_LsrR_McbR/YncC_RcdA_SdiA_YmgB_bscg_
GCA_027986685.1	S1086_CU0162_IS02	Homo sapiens	stool sample	2012	O19:H4	10	88932	PDS000066978.5	aadA5_ aph(3'')-Ib_ aph(6)-Id_ blaTEM-1B_ catA1_ dfrA17_ gyrA (S83L)_ mph(A)_ qacE_ sul1_ sul2_ tet(A)	Spectinomycin_ Streptomycin_ Amoxicillin_ Ampicillin_ Cephalothin_ Piperacillin_ Ticarcillin_ Chloramphenicol_ Trimethoprim_ Nalidixic acid_ Ciprofloxacin_ Erythromycin_ Azithromycin_ Spiramycin_ Telithromycin_ Benzylkonium Chloride_ Ethidium Bromide_ Chlorhexidine_ Cetylpyridinium Chloride_ Sulfamethoxazole_ Doxycycline_ Tetracycline	Col156_ IncFII	afaC_espX1_fdeC_iha_iss_iucA_iucB_iucC_iucD_iutA_nfaE_papF_sat_senB_ybtP_ybtQ	ariR_emrE_pcoA_pcoB_pcoC_pcoD_pcoE_pcoR_pcoS_qacEdelta1_silA_silB_silC_silE_silF_silP_silR_silS	BdcA_CsgC_CsgG_EcpB_LsrF_LsrG_LsrK_LsrR_McbR/YncC_RcdA_SdiA_YmgB_bscg_
GCA_027986705.1	S1085_CU0151_IS02	Homo sapiens	stool sample	2012	O19:H4	10	88932	PDS000066978.5	aadA5_ aph(3'')-Ib_ aph(6)-Id_ blaTEM-1B_ catA1_ dfrA17_ gyrA (S83L)_ mph(A)_ qacE_ sul1_ sul2_ tet(A)	Spectinomycin_ Streptomycin_ Amoxicillin_ Ampicillin_ Cephalothin_ Piperacillin_ Ticarcillin_ Chloramphenicol_ Trimethoprim_ Nalidixic acid_ Ciprofloxacin_ Erythromycin_ Azithromycin_ Spiramycin_ Telithromycin_ Benzylkonium Chloride_ Ethidium Bromide_ Chlorhexidine_ Cetylpyridinium Chloride_ Sulfamethoxazole_ Doxycycline_ Tetracycline	IncFII	afaC_espX1_fdeC_iha_iss_iucA_iucB_iucC_iucD_iutA_nfaE_papF_sat_senB_ybtP_ybtQ	ariR_emrE_pcoA_pcoB_pcoC_pcoD_pcoE_pcoR_pcoS_qacEdelta1_silA_silB_silC_silE_silF_silP_silR_silS	BdcA_CsgC_CsgG_EcpB_EcpD_LsrF_LsrG_LsrK_LsrR_McbR/YncC_RcdA_SdiA_YmgB_bscg_
GCA_027986715.1	S1084_CU0127_IS02	Homo sapiens	stool sample	2012	O38:H16	10	88983	PDS000134491.1	aph(3'')-Ib_ aph(6)-Id_ blaTEM-1B_ sul2_ tet(B)	Streptomycin_ Amoxicillin_ Ampicillin_ Cephalothin_ Piperacillin_ Ticarcillin_ Sulfamethoxazole_ Doxycycline_ Tetracycline_ Minocycline	IncFIB(AP001918)_ IncFII(pRSB107)	aaiC_aap_aar_aatA_aggA_aggB_aggC_aggD_aggR_astA_espI_fdeC_iha_mchB_mchF_pic_sat_ybtP_ybtQ	ariR_terD_terW_terZ	BdcA_CsgC_CsgG_EcpB_EcpD_LsrF_LsrG_LsrK_LsrR_McbR/YncC_PgaB_RcdA_SdiA_YmgB_bscg_
GCA_027986745.1	S1087_CU0175_IS02	Homo sapiens	stool sample	2012	O19:H4	10	88932	PDS000066978.5	aadA5_ aph(3'')-Ib_ aph(6)-Id_ blaTEM-1B_ catA1_ dfrA17_ gyrA (S83L)_ mph(A)_ qacE_ sul1_ sul2_ tet(A)	Spectinomycin_ Streptomycin_ Amoxicillin_ Ampicillin_ Cephalothin_ Piperacillin_ Ticarcillin_ Chloramphenicol_ Trimethoprim_ Nalidixic acid_ Ciprofloxacin_ Erythromycin_ Azithromycin_ Spiramycin_ Telithromycin_ Benzylkonium Chloride_ Ethidium Bromide_ Chlorhexidine_ Cetylpyridinium Chloride_ Sulfamethoxazole_ Doxycycline_ Tetracycline	Col156_ IncFII	afaC_espX1_fdeC_iha_iss_iucA_iucB_iucC_iucD_iutA_nfaE_papF_sat_senB_ybtP_ybtQ	ariR_emrE_pcoA_pcoB_pcoC_pcoD_pcoE_pcoR_pcoS_qacEdelta1_silA_silB_silC_silE_silF_silP_silR_silS	BdcA_CsgC_CsgG_EcpB_EcpD_LsrF_LsrG_LsrK_LsrR_McbR/YncC_RcdA_SdiA_YmgB_bscg_
GCA_027986755.1	S1129_CU0126_IS03	Homo sapiens	stool sample	2012	O52:H10	227	1222		gyrA (S83L)	Nalidixic acid_ Ciprofloxacin	None	fdeC_iha_iucA_iucB_iucC_iucD_iutA_ybtP_ybtQ	ariR_emrE	BdcA_CsgC_CsgG_EcpB_EcpD_LsrF_LsrG_LsrK_LsrR_McbR/YncC_PgaB_RcdA_SdiA_YmgB_bscg_
GCA_027986785.1	S1017_CU0215_IS01	Homo sapiens	stool sample	2012	O174:H8	13827	104850		gyrA (S83L)	Nalidixic acid_ Ciprofloxacin	Col(pHAD28)	aaiC_astA_espX1_fdeC_iroD_iroE_iucA_iucB_iucC_iucD_iutA_lpfA_mchB_mchF_pic_sat_ybtP_ybtQ	ariR_emrE	BdcA_CsgC_CsgG_EcpB_EcpD_LsrF_LsrG_LsrK_LsrR_McbR/YncC_PgaB_RcdA_SdiA_YmgB_bscg_
GCA_027986805.1	S1012_CU0122_IS05	Homo sapiens	stool sample	2012	O26:H11	21	64071	PDS000066503.14	None	-	IncB/O/K/Z	cif_eae_efa1_ehxA_espA_espB_espF_espJ_espK_espP_espX1_fdeC_iha_iss_iucA_iucB_iucC_iucD_iutA_katP_lpfA_nleA_nleA_nleB_nleC_stxA1a_stxB1a_tccP_tir_toxB_ybtP_ybtQ	ariR_emrE_terD_terW_terZ	Ag43_BdcA_CsgC_CsgG_EcpB_EcpD_LsrF_LsrG_LsrK_LsrR_McbR/YncC_PgaB_RcdA_SdiA_YmgB_bscg_
GCA_027986815.1	S1016_CU0182_IS01	Homo sapiens	stool sample	2012	O61:H2	301	54587		aac(3)-IId_ aadA5_ aph(3'')-Ib_ aph(6)-Id_ blaTEM-1B_ dfrA17_ mph(A)_ qacE_ qnrB19_ sul1_ sul2_ tet(A)	Apramycin_ Gentamicin_ Tobramycin_ Dibekacin_ Netilmicin_ Sisomicin_ Spectinomycin_ Streptomycin_ Amoxicillin_ Ampicillin_ Cephalothin_ Piperacillin_ Ticarcillin_ Trimethoprim_ Erythromycin_ Azithromycin_ Spiramycin_ Telithromycin_ Benzylkonium Chloride_ Ethidium Bromide_ Chlorhexidine_ Cetylpyridinium Chloride_ Ciprofloxacin_ Sulfamethoxazole_ Doxycycline_ Tetracycline	Col(pHAD28)_ IncFII(29)	eae_espI_espJ_espK_espX1_iha_iss_senB_tccP_tir	ariR_pcoE_pcoS_qacEdelta1_silC_silE_silR_silS	BdcA_CsgC_CsgG_EcpB_EcpD_LsrF_LsrG_LsrK_LsrR_McbR/YncC_PgaB_RcdA_SdiA_YmgB_bscg_
GCA_027986845.1	S1008_CU0105_IS01	Homo sapiens	stool sample	2012	O26:H11	21	64071	PDS000066503.14	None	-	IncB/O/K/Z	cif_eae_efa1_ehxA_espA_espB_espF_espJ_espK_espP_espX1_fdeC_iha_iss_iucA_iucB_iucC_iucD_iutA_katP_lpfA_nleA_nleA_nleB_nleC_stxA1a_stxB1a_tccP_tir_toxB_ybtP_ybtQ	ariR_terD_terW_terZ	BdcA_CsgC_CsgG_EcpB_LsrF_LsrG_LsrK_LsrR_PgaB_RcdA_SdiA_YmgB_bscg_
GCA_027986855.1	S1011_CU0122_IS01	Homo sapiens	stool sample	2012	O96:H19	99	35407		aph(3'')-Ib_ aph(6)-Id_ blaTEM-1B_ sul2	Streptomycin_ Amoxicillin_ Ampicillin_ Cephalothin_ Piperacillin_ Ticarcillin_ Sulfamethoxazole	None	capU_espX1_fdeC_ipaD_ipaH4_ipaH5_lpfA_senB_virF	ariR_emrE	Ag43_BdcA_CsgC_CsgG_EcpB_EcpD_LsrF_LsrG_LsrK_LsrR_McbR/YncC_PgaB_RcdA_SdiA_YmgB_bscg_
GCA_027986885.1	S1005_CU0103_IS01	Homo sapiens	stool sample	2012	O26:H11	21	64071	PDS000066503.14	None	-	IncB/O/K/Z	cif_eae_efa1_ehxA_espA_espB_espF_espJ_espK_espP_espX1_fdeC_iha_iss_iucA_iucB_iucC_iucD_iutA_katP_lpfA_nleA_nleA_nleB_nleC_stxA1a_stxB1a_tccP_tir_toxB_ybtP_ybtQ	ariR_terD_terW_terZ	BdcA_CsgC_CsgG_EcpB_EcpD_FimA_LsrF_LsrG_LsrK_LsrR_McbR/YncC_PgaB_RcdA_SdiA_YmgB_bscg_
GCA_027987005.1	S1117_CU0164_IS07	Homo sapiens	stool sample	2012	O15:H1	393	81199		aadA5_ blaTEM-1C_ dfrA17_ dfrB4_ gyrA (D87N)_ gyrA (S83L)_ mph(A)_ qacE_ qepA1_ sitABCD_ sul1_ tet(B)	Spectinomycin_ Streptomycin_ Amoxicillin_ Ampicillin_ Cephalothin_ Piperacillin_ Ticarcillin_ Trimethoprim_ Nalidixic acid
GCA_027987015.1	S1111_CU0194_IS03	Homo sapiens	stool sample	2012	O86:H2	10	66876		aph(3'')-Ib_ aph(6)-Id_ blaTEM-1B_ dfrA8_ sul2_ tet(A)	Streptomycin_ Amoxicillin_ Ampicillin_ Cephalothin_ Piperacillin_ Ticarcillin_ Trimethoprim_ Sulfamethoxazole_ Doxycycline_ Tetracycline	IncFII(pCoo)_ IncFII(pRSB107)	aaiC_aap_aar_aatA_aggA_aggB_aggC_aggD_aggR_astA_capU_fdeC_hlyA-alpha_iss_iucB_iucC_iucD_mchB_mchF_papC_papF_papG-II_papH_pic_sat_ybtP_ybtQ	ariR_emrE_terD_terW_terZ	Ag43_BdcA_CsgC_CsgG_EcpB_EcpD_LsrF_LsrG_LsrK_LsrR_McbR/YncC_PgaB_RcdA_SdiA_YmgB_bscg_
GCA_027987025.1	S1115_CU0159_IS03	Homo sapiens	stool sample	2012	O5:H4	93	44798		aph(6)-Id_ blaTEM-1B_ sitABCD_ tet(B)	Streptomycin_ Amoxicillin_ Ampicillin_ Cephalothin_ Piperacillin_ Ticarcillin_ Hydrogen peroxide_ Doxycycline_ Tetracycline_ Minocycline	IncFIB(AP001918)	capU_espX1_fdeC_iroB_iroC_iroD_iroE_iroN_iss_iucA_iucB_iucC_iucD_iutA_papA_papC_papE_papG-III_papH_ybtP_ybtQ	emrE	BdcA_CsgC_CsgG_EcpB_LsrF_LsrG_LsrK_LsrR_PgaB_RcdA_SdiA_YmgB_bscg_
GCA_027987035.1	S1122_CU0150_IS06	Homo sapiens	stool sample	2012	-:H10	6259	54832	PDS000134485.1	gyrA (D87Y)_ tet(B)	Nalidixic acid
GCA_027987125.1	S1121_CU0143_IS03	Homo sapiens	stool sample	2012	O99:H10	34	21309	PDS000134483.1	aph(3'')-Ib_ aph(6)-Id_ blaTEM-1B_ dfrA17_ gyrA (S83A)_ sul2_ tet(A)	Streptomycin_ Amoxicillin_ Ampicillin_ Cephalothin_ Piperacillin_ Ticarcillin_ Trimethoprim_ Nalidixic acid_ Ciprofloxacin_ Sulfamethoxazole_ Doxycycline_ Tetracycline	IncFII(pRSB107)	aaiC_aap_aar_aatA_agg3B_agg3C_agg3D_agg5A_aggR_capU_espX1_fdeC	ariR_emrE	BdcA_CsgC_CsgG_EcpB_FimA_LsrF_LsrG_McbR/YncC_RcdA_SdiA_YmgB_bscg_
GCA_027987205.1	S1118_CU0173_IS03	Homo sapiens	stool sample	2012	O25:H4	131	114440	PDS000111134.57	aac(6')-Ib-cr_ aac(6')-Ib-cr_ aadA5_ blaCTX-M-15_ blaOXA-1_ catB3_ dfrA17_ mph(A)_ parC (E84V)_ parC (S80I)_ qacE_ sul1_ tet(A)	Tobramycin_ Dibekacin_ Amikacin_ Sisomicin_ Netilmicin_ Fluoroquinolone_ Ciprofloxacin_ Spectinomycin_ Streptomycin_ Amoxicillin_ Ampicillin_ Aztreonam_ Cefepime_ Cefotaxime_ Ceftazidime_ Ceftriaxone_ Piperacillin_ Ticarcillin_ Amoxicillin+Clavulanic acid_ Ampicillin+Clavulanic acid_ Piperacillin+Tazobactam_ Chloramphenicol_ Trimethoprim_ Erythromycin_ Azithromycin_ Spiramycin_ Telithromycin_ Nal…	IncFIA_ IncFII	afaC_fdeC_iha_iss_iucA_iucB_iucC_iucD_iutA_nfaE_papA_sat_ybtP_ybtQ	ariR_emrE_qacEdelta1	BdcA_CsgC_CsgG_EcpB_EcpD_LsrF_LsrG_LsrK_LsrR_McbR/YncC_RcdA_SdiA_YmgB_bscg_
GCA_027987225.1	S1004_CU0098_IS01	Homo sapiens	stool sample	2012	O11:H4	10	27971		aph(3'')-Ib_ aph(6)-Id_ blaTEM-1B_ dfrA8_ sul2	Streptomycin_ Amoxicillin_ Ampicillin_ Cephalothin_ Piperacillin_ Ticarcillin_ Trimethoprim_ Sulfamethoxazole	Col(BS512)_ IncFII_ IncFII(pHN7A8)	espX1_fdeC_iha_iss_iucA_iucB_iucC_iucD_iutA_nfaE_papA_sat_ybtP_ybtQ	ariR_emrE	BdcA_CsgC_CsgG_EcpB_LsrF_LsrG_LsrK_LsrR_McbR/YncC_PgaB_RcdA_SdiA_YmgB_bscg_
GCA_027987305.1	S1131_CU0108_IS03	Homo sapiens	stool sample	2012	O69:H19	10	97581		None	-	IncFIB(pB171)_ IncFII(pRSB107)	aaiC_aap_aatA_agg4A_agg4D_aggR_capU_espX1_fdeC_hlyA-alpha_iha_pic_sepA_ybtP_ybtQ	ariR_emrE	BdcA_CsgC_CsgG_EcpB_LsrF_LsrG_LsrK_LsrR_McbR/YncC_RcdA_SdiA_bscg_
GCA_027987315.1	S1130_CU0092_IS03	Homo sapiens	stool sample	2012	O52:H45	2064	134817		tet(A)	Doxycycline_ Tetracycline	None	espX1_lpfA1	ariR_arsA_arsD	BdcA_CsgC_CsgG_EcpB_EcpD_FimA_LsrF_LsrG_LsrK_LsrR_McbR/YncC_PgaB_RcdA_SdiA_YmgB_bscg_
GCA_027987335.1	S1136_CU0087_IS03	Homo sapiens	stool sample	2012	O177:H28	156	32098		gyrA (D87N)_ gyrA (S83L)_ parC (E84G)_ parC (S80I)_ sitABCD_ tet(B)	Nalidixic acid
GCA_027987405.1	S1135_CU0070_IS03	Homo sapiens	stool sample	2012	O30:H4	10	100529		None	-	None	espX1_fdeC_hlyA-alpha_iha_iucA_iucB_iucC_iucD_iutA_mchB_mchF_sigA_ybtP_ybtQ	ariR_emrE_pcoA_pcoB_pcoC_pcoD_pcoE_pcoR_pcoS_silA_silB_silC_silE_silF_silP_silR_silS	BdcA_CsgC_CsgG_EcpB_EcpD_FimA_LsrF_LsrG_LsrK_LsrR_McbR/YncC_PgaB_RcdA_SdiA_YmgB_bscg_
GCA_027987485.1	S1134_CU0021_IS03	Homo sapiens	stool sample	2012	O70:H40	10	7501		aph(3'')-Ib_ aph(6)-Id_ blaTEM-1B_ dfrA8_ sul2	Streptomycin_ Amoxicillin_ Ampicillin_ Cephalothin_ Piperacillin_ Ticarcillin_ Trimethoprim_ Sulfamethoxazole	IncFII	eae_espA_espB_espK_espX1_fdeC_hlyA-alpha_iss_nleA_nleB2_nleB_sepA_tir	ariR_emrE	BdcA_CsgC_CsgG_LsrF_LsrG_LsrK_LsrR_McbR/YncC_RcdA_SdiA_bscg_
GCA_027987525.1	S1010_CU0117_IS01	Homo sapiens	stool sample	2012	O126:H27	3570	124083		blaTEM-1B_ catA1_ dfrA5_ gyrA (S83L)_ mph(A)_ qacE_ sul1	Amoxicillin_ Ampicillin_ Cephalothin_ Piperacillin_ Ticarcillin_ Chloramphenicol_ Trimethoprim_ Nalidixic acid_ Ciprofloxacin_ Erythromycin_ Azithromycin_ Spiramycin_ Telithromycin_ Benzylkonium Chloride_ Ethidium Bromide_ Chlorhexidine_ Cetylpyridinium Chloride_ Sulfamethoxazole	Col(BS512)_ IncFIB(AP001918)	aaiC_aap_aatA_agg4A_agg4D_aggR_capU_espX1_iss_iucA_iucB_iucC_iucD_iutA_lpfA_mchB_mchF_pic_sat_sepA_ybtP_ybtQ	ariR_emrE_qacEdelta1	BdcA_CsgC_CsgG_EcpB_EcpD_LsrF_LsrG_LsrK_LsrR_McbR/YncC_PgaB_RcdA_SdiA_YmgB_bscg_
GCA_027987545.1	S1082_CU0077_IS02	Homo sapiens	stool sample	2012	O11:H4	10	79873		aph(3'')-Ib_ aph(6)-Id_ blaTEM-1B_ catA1_ dfrA8_ gyrA (S83L)_ sul2_ tet(A)	Streptomycin_ Amoxicillin_ Ampicillin_ Cephalothin_ Piperacillin_ Ticarcillin_ Chloramphenicol_ Trimethoprim_ Nalidixic acid_ Ciprofloxacin_ Sulfamethoxazole_ Doxycycline_ Tetracycline	IncFII(29)_ IncQ1	afaC_espX1_fdeC_iha_iss_iucA_iucB_iucC_iucD_iutA_nfaE_papA_papC_papF_papG-II_sat_ybtP_ybtQ	ariR_emrE_merC_merD_merP_merR_merT_pcoA_pcoB_pcoC_pcoD_pcoE_pcoR_pcoS_silA_silB_silC_silE_silF_silP_silR_silS	BdcA_CsgC_CsgG_EcpB_EcpD_FimA_LsrF_LsrG_LsrK_LsrR_McbR/YncC_RcdA_SdiA_YmgB_bscg_
GCA_027987585.1	S1083_CU0135_IS02	Homo sapiens	stool sample	2012	O89:H9	10	44766	PDS000134492.1	None	-	IncFIA(HI1)_ IncR	espX1	ariR_clpK_hdeD-GI_hsp20_kefB-GI_psi-GI_shsP_trxLHR_yfdX1_yfdX2	AafA_AafB_Ag43_BdcA_CsgC_CsgG_EcpB_LsrF_LsrG_LsrK_LsrR_McbR/YncC_RcdA_SdiA_YmgB_bscg_
GCA_027987645.1	S1081_CU0015_IS04	Homo sapiens	stool sample	2012	O153:H10	93	88936	PDS000134479.1	blaCTX-M-211_ fosA3_ qnrB19_ sul2	Amoxicillin_ Ampicillin_ Aztreonam_ Cefepime_ Cefotaxime_ Ceftazidime_ Ceftriaxone_ Piperacillin_ Ticarcillin_ Fosfomycin_ Ciprofloxacin_ Sulfamethoxazole	Col(pHAD28)_ Col156_ IncFII_ IncFII(29)	afaC_capU_espX1_fdeC_iha_iss_iucA_iucB_iucC_iucD_iutA_nfaE_papA_senB_ybtP_ybtQ	emrE_emrE	BdcA_CsgC_CsgG_EcpB_EcpD_LsrF_LsrG_LsrK_LsrR_McbR/YncC_PgaB_RcdA_SdiA_YmgB_bscg_
GCA_027987675.1	S1132_CU0115_IS03	Homo sapiens	stool sample	2012	O26:H11	21	64071	PDS000066503.14	None	-	IncB/O/K/Z	cif_eae_efa1_ehxA_espA_espB_espF_espJ_espK_espP_espX1_fdeC_iha_iss_iucA_iucB_iucC_iucD_iutA_katP_lpfA_nleA_nleA_nleB_nleC_stxA1a_stxB1a_tccP_tir_toxB_ybtP_ybtQ	ariR_terD_terW_terZ	CsgC_CsgG_EcpB_PgaB_RcdA_SdiA_YmgB_bscg_
GCA_027987705.1	S1125_CU0115_IS03	Homo sapiens	stool sample	2012	O153:H10	93	88936	PDS000134479.1	blaCTX-M-211_ fosA3_ sul2	Amoxicillin_ Ampicillin_ Aztreonam_ Cefepime_ Cefotaxime_ Ceftazidime_ Ceftriaxone_ Piperacillin_ Ticarcillin_ Fosfomycin_ Sulfamethoxazole	Col156_ IncFII_ IncFII(29)	capU_espX1_fdeC_iha_iss_iucA_iucB_iucC_iucD_iutA_nfaE_papA_senB_ybtP_ybtQ	emrE_emrE	BdcA_CsgC_CsgG_EcpB_EcpD_LsrF_LsrG_LsrK_LsrR_McbR/YncC_PgaB_RcdA_SdiA_YmgB_bscg_
GCA_027987785.1	S1009_CU0112_IS01	Homo sapiens	stool sample	2012	O9:H9	10	10101		aadA5_ aph(3'')-Ib_ aph(6)-Id_ blaTEM-1B_ dfrA17_ mph(A)_ qacE_ sul1_ sul2_ tet(A)	Spectinomycin_ Streptomycin_ Amoxicillin_ Ampicillin_ Cephalothin_ Piperacillin_ Ticarcillin_ Trimethoprim_ Erythromycin_ Azithromycin_ Spiramycin_ Telithromycin_ Benzylkonium Chloride_ Ethidium Bromide_ Chlorhexidine_ Cetylpyridinium Chloride_ Sulfamethoxazole_ Doxycycline_ Tetracycline	Col156_ IncFII(29)	espX1_senB_ybtP_ybtQ	ariR_qacEdelta1	BdcA_CsgC_CsgG_EcpB_McbR/YncC_RcdA_SdiA_YmgB_bscg_
GCA_027987795.1	S1001_CU0011_IS01	Homo sapiens	stool sample	2012	-:H30	10	90392	PDS000134486.1	aph(3'')-Ib_ aph(6)-Id_ blaTEM-1B_ sul2_ tet(B)	Streptomycin_ Amoxicillin_ Ampicillin_ Cephalothin_ Piperacillin_ Ticarcillin_ Sulfamethoxazole_ Doxycycline_ Tetracycline_ Minocycline	IncFIB(AP001918)_ IncFII(pRSB107)	aap_aar_aatA_aggA_aggB_aggC_aggD_aggR_bmaE_espX1_f17a_f17g_fdeC_ybtP_ybtQ	ariR_clpK_emrE_hsp20_kefB-GI_psi-GI_trxLHR	BdcA_CsgC_CsgG_EcpB_EcpD_LsrF_LsrG_LsrK_LsrR_McbR/YncC_PgaB_RcdA_SdiA_YmgB_bscg_
GCA_027987855.1	S1003_CU0068_IS01	Homo sapiens	stool sample	2012	O22:H1	5148	24439		tet(B)	Doxycycline_ Tetracycline_ Minocycline	IncFIB(AP001918)	afaC_eilA_espX1_fdeC_nfaE_ybtP_ybtQ	ariR	BdcA_CsgC_CsgG_EcpB_EcpD_LsrF_LsrG_LsrK_LsrR_McbR/YncC_PgaB_RcdA_SdiA_YmgB_bscg_
GCA_027987865.1	S1133_CU0003_IS03	Homo sapiens	stool sample	2012	O6:H10	43	132745		aph(3'')-Ib_ aph(6)-Id_ blaTEM-1C_ dfrA14_ sul2	Streptomycin_ Amoxicillin_ Ampicillin_ Cephalothin_ Piperacillin_ Ticarcillin_ Trimethoprim_ Sulfamethoxazole	IncB/O/K/Z	capU_fdeC_mchB_mchF_ybtP_ybtQ	ariR_emrE	Ag43_BdcA_CsgC_CsgG_EcpB_LsrF_LsrG_LsrK_LsrR_McbR/YncC_RcdA_SdiA_YmgB_bscg_
GCA_027988065.1	S1002_CU0012_IS01	Homo sapiens	stool sample	2012	-:H30	10	90392	PDS000134486.1	aph(3'')-Ib_ aph(6)-Id_ blaTEM-1B_ sul2_ tet(B)	Streptomycin_ Amoxicillin_ Ampicillin_ Cephalothin_ Piperacillin_ Ticarcillin_ Sulfamethoxazole_ Doxycycline_ Tetracycline_ Minocycline	IncFIB(AP001918)_ IncFII(pRSB107)	aap_aar_aatA_aggA_aggB_aggC_aggD_aggR_bmaE_espX1_f17a_f17g_fdeC_ybtP_ybtQ	ariR_clpK_emrE_hsp20_kefB-GI_psi-GI_trxLHR	BdcA_CsgC_CsgG_EcpB_EcpD_LsrF_LsrG_LsrK_LsrR_McbR/YncC_RcdA_SdiA_YmgB_bscg_
GCA_028555145.1	AV4P2D	Environment	stool	2019	-:H37	-	97044		aadA5_ dfrA17_ floR_ mcr-1.1_ mph(A)_ qacE_ qnrB19_ sul1_ tet(A)	Spectinomycin_ Streptomycin_ Trimethoprim_ Chloramphenicol_ Florfenicol_ Colistin_ Erythromycin_ Azithromycin_ Spiramycin_ Telithromycin_ Benzylkonium Chloride_ Ethidium Bromide_ Chlorhexidine_ Cetylpyridinium Chloride_ Ciprofloxacin_ Sulfamethoxazole_ Doxycycline_ Tetracycline	Col(pHAD28)_ Col156_ IncFIB(K)_ IncFII_ IncHI2_ IncHI2A_ IncI2_ p0111	fdeC_iss	emrE_merA_merC_merD_merE_merP_merR_merT_qacEdelta1_terD_terW_terZ	BdcA_CsgC_CsgG_EcpB_EcpD_LsrF_LsrG_LsrK_LsrR_McbR/YncC_RcdA_SdiA_YmgB_bscg_
GCA_028557015.1	C2P10E	Environment	stool	2019	O8:H53	345	26123		aac(3)-IId_ aadA1_ aadA17_ aph(3')-Ia_ blaTEM-1B_ cmlA1_ dfrA12_ floR_ gyrA (D87N)_ gyrA (S83L)_ lnu(F)_ mcr-1.1_ parC (S80I)_ sul2_ sul3_ tet(A)	Apramycin_ Gentamicin_ Tobramycin_ Dibekacin_ Netilmicin_ Sisomicin_ Spectinomycin_ Streptomycin_ Neomycin_ Kanamycin_ Lividomycin_ Paromomycin_ Ribostamycin_ Amoxicillin_ Ampicillin_ Cephalothin_ Piperacillin_ Ticarcillin_ Chloramphenicol_ Trimethoprim_ Florfenicol_ Nalidixic acid
GCA_028557035.1	C3P4B	Environment	stool	2019	-:H37	772	140558		aac(3)-IV_ aadA2_ aph(3'')-Ib_ aph(3')-Ia_ aph(4)-Ia_ aph(6)-Id_ blaTEM-1A_ floR_ lnu(F)_ mcr-1.1_ qnrB19_ sul2_ tet(A)	Gentamicin_ Tobramycin_ Spectinomycin_ Streptomycin_ Kanamycin_ Hygromycin_ Amoxicillin_ Ampicillin_ Cephalothin_ Piperacillin_ Ticarcillin_ Chloramphenicol_ Florfenicol_ Lincomycin_ Colistin_ Ciprofloxacin_ Sulfamethoxazole_ Doxycycline_ Tetracycline	Col(pHAD28)_ IncFIB(AP001918)_ IncFIB(pB171)_ IncFII(29)_ IncI(Gamma)_ IncI2	ehxA_fdeC_iucA_iucB_iucC_iucD_iutA_sepA_sslE_stb_ybtP_ybtQ	clpK_emrE_hsp20_kefB-GI_merR_merT_psi-GI_terD_terW_terZ_trxLHR	BdcA_CsgC_CsgG_EcpB_EcpD_LsrF_LsrG_LsrK_LsrR_McbR/YncC_PgaB_RcdA_SdiA_YmgB_bscg_
GCA_028557055.1	C3P2A	Environment	stool	2019	-:H19	4379	134453		aac(3)-IIa_ aadA2_ ant(3'')-Ia_ aph(3')-Ia_ blaTEM-1B_ lnu(F)_ mcr-1.1_ qnrB19_ sul3_ tet(A)_ tet(D)	Apramycin_ Gentamicin_ Tobramycin_ Dibekacin_ Netilmicin_ Sisomicin_ Spectinomycin_ Streptomycin_ Kanamycin_ Neomycin_ Amoxicillin_ Ampicillin_ Cephalothin_ Piperacillin_ Ticarcillin_ Lincomycin_ Colistin_ Ciprofloxacin_ Sulfamethoxazole_ Doxycycline_ Tetracycline	IncFIA_ IncFII_ IncHI2_ IncHI2A_ IncI2(Delta)_ IncX1	astA_fdeC_lpfA_sslE_stb	ariR_emrE_qacL_terD_terW_terZ	Ag43_BdcA_CsgC_CsgG_EcpB_EcpD_LsrF_LsrG_LsrK_LsrR_McbR/YncC_PgaB_RcdA_SdiA_YmgB_bscg_
GCA_028557065.1	C2P10C	Environment	stool	2019	O123/O186:H11	29	116565		aadA15_ aph(3')-IIa_ blaCTX-M-55_ blaTEM-1B_ cmlA1_ dfrA1_ dfrA12_ floR_ fosA3_ gyrA (S83L)_ mcr-1.1_ parC (S80I)_ qnrB19_ sul3_ tet(A)	Spectinomycin_ Streptomycin_ Kanamycin_ Neomycin_ Amoxicillin_ Ampicillin_ Aztreonam_ Cefepime_ Cefotaxime_ Ceftazidime_ Ceftriaxone_ Piperacillin_ Ticarcillin_ Cephalothin_ Chloramphenicol_ Trimethoprim_ Florfenicol_ Fosfomycin_ Nalidixic acid_ Ciprofloxacin_ Colistin_ Sulfamethoxazole_ Doxycycline_ Tetracycline	Col(pHAD28)_ Col156_ IncFIB(AP001918)_ IncI1-I(Alpha)_ IncX1	cif_eae_efa1_espA_espB_espF_espJ_espX1_fdeC_iha_iss_iucA_iucB_iucC_iucD_iutA_katP_lpfA_nleA_nleA_nleB_nleC_sepA_tccP_tir_toxB_tsh	qacL_terD_terW_terZ	BdcA_CsgC_CsgG_EcpB_EcpD_LsrF_LsrG_LsrK_LsrR_McbR/YncC_PgaB_RcdA_SdiA_YmgB_bscg_
GCA_028557095.1	C3P2B	Environment	stool	2019	O8:H19	-	74195		aac(3)-IIa_ aadA2_ aph(3')-Ia_ blaTEM-1B_ bleO_ lnu(F)_ mcr-1.1_ qacE_ qnrB19_ qnrB19_ sul1_ tet(A)	Apramycin_ Gentamicin_ Tobramycin_ Dibekacin_ Netilmicin_ Sisomicin_ Spectinomycin_ Streptomycin_ Kanamycin_ Neomycin_ Amoxicillin_ Ampicillin_ Cephalothin_ Piperacillin_ Ticarcillin_ Bleomycin_ Lincomycin_ Colistin_ Benzylkonium Chloride_ Ethidium Bromide_ Chlorhexidine_ Cetylpyridinium Chloride_ Ciprofloxacin_ Sulfamethoxazole_ Doxycycline_ Tetracycline	ColE10_ IncFIA_ IncFII_ IncFII(pHN7A8)_ IncHI2_ IncHI2A_ IncI1-I(Alpha)_ IncI2(Delta)_ IncX1	astA_capU_fdeC_lpfA	ariR_emrE_merA_merC_merD_merE_merP_merR_merT_qacEdelta1_qacL_terD_terW_terZ	BdcA_CsgC_CsgG_EcpB_EcpD_LsrF_LsrG_LsrK_LsrR_McbR/YncC_PgaB_RcdA_SdiA_YmgB_bscg_
GCA_028557115.1	C1P7B	Environment	stool	2019	O130:H26	6704	118677		aac(3)-IId_ aadA1_ aadA2_ aph(6)-Id_ blaTEM-1B_ cmlA1_ dfrA12_ floR_ gyrA (D87N)_ gyrA (S83L)_ mcr-1.1_ parC (S80I)_ qacE_ qnrB81_ sul1_ sul2_ sul3_ tet(B)	Apramycin_ Gentamicin_ Tobramycin_ Dibekacin_ Netilmicin_ Sisomicin_ Spectinomycin_ Streptomycin_ Amoxicillin_ Ampicillin_ Cephalothin_ Piperacillin_ Ticarcillin_ Chloramphenicol_ Trimethoprim_ Florfenicol_ Nalidixic acid
GCA_028557135.1	AV8P4C	Environment	stool	2020	-:H19	746	4282		aac(3)-IId_ aadA17_ ant(3'')-Ia_ aph(3'')-Ib_ aph(3')-Ia_ aph(6)-Id_ blaCTX-M-55_ cmlA1_ dfrA14_ floR_ fosA3_ mcr-1.1_ qnrS1_ sul2_ sul3_ tet(A)_ tet(B)	Apramycin_ Gentamicin_ Tobramycin_ Dibekacin_ Netilmicin_ Sisomicin_ Spectinomycin_ Streptomycin_ Kanamycin_ Neomycin_ Amoxicillin_ Ampicillin_ Aztreonam_ Cefepime_ Cefotaxime_ Ceftazidime_ Ceftriaxone_ Piperacillin_ Ticarcillin_ Chloramphenicol_ Trimethoprim_ Florfenicol_ Fosfomycin_ Colistin_ Ciprofloxacin_ Sulfamethoxazole_ Doxycycline_ Tetracycline_ Minocycline	IncFIA_ IncFIB(AP001918)_ IncFII(pHN7A8)_ IncHI2_ IncHI2A_ IncI2_ IncX1_ IncX4_ p0111	espX1_fdeC	emrE_merP_merR_merT_qacL_terD_terW_terZ	BdcA_CsgC_CsgG_EcpB_EcpD_LsrF_LsrG_LsrK_LsrR_McbR/YncC_PgaB_RcdA_SdiA_YmgB_bscg_
GCA_028557145.1	AV8P7A	Environment	stool	2020	O13/O129/O135:H10	-	58772		ant(3'')-Ia_ aph(3')-IIa_ blaCTX-M-55_ blaTEM-1B_ dfrA1_ floR_ fosA3_ gyrA (S83L)_ mcr-1.1_ sul3_ tet(A)	Streptomycin_ Kanamycin_ Neomycin_ Amoxicillin_ Ampicillin_ Aztreonam_ Cefepime_ Cefotaxime_ Ceftazidime_ Ceftriaxone_ Piperacillin_ Ticarcillin_ Cephalothin_ Trimethoprim_ Chloramphenicol_ Florfenicol_ Fosfomycin_ Nalidixic acid_ Ciprofloxacin_ Colistin_ Sulfamethoxazole_ Doxycycline_ Tetracycline	ColpVC_ IncFII(pHN7A8)_ IncI1-I(Alpha)_ IncI2_ IncX1_ p0111	espX1_fdeC	ariR_emrE_qacL	BdcA_CsgC_CsgG_EcpB_EcpD_LsrF_LsrG_LsrK_LsrR_McbR/YncC_RcdA_SdiA_YmgB_bscg_
GCA_028557175.1	AV8P6C	Environment	stool	2020	O9:H4	46	29657		ant(3'')-Ia_ floR_ mcr-1.1_ qnrB19_ sul3_ tet(A)	Streptomycin_ Chloramphenicol_ Florfenicol_ Colistin_ Ciprofloxacin_ Sulfamethoxazole_ Doxycycline_ Tetracycline	IncFIB(pB171)_ IncFII(pHN7A8)_ p0111	fdeC_iss_sslE	ariR_emrE_qacL	BdcA_CsgC_CsgG_EcpB_EcpD_FimA_LsrF_LsrG_LsrK_LsrR_McbR/YncC_RcdA_SdiA_YmgB_bscg_
GCA_028557195.1	C17	Environment	stool	2019	O130:H26	6704	118677		aac(3)-IId_ aadA1_ aadA2_ aph(6)-Id_ blaTEM-1B_ cmlA1_ dfrA12_ dfrA8_ floR_ gyrA (D87N)_ gyrA (S83L)_ mcr-1.1_ parC (S80I)_ sul2_ sul3_ tet(A)_ tet(B)	Apramycin_ Gentamicin_ Tobramycin_ Dibekacin_ Netilmicin_ Sisomicin_ Spectinomycin_ Streptomycin_ Amoxicillin_ Ampicillin_ Cephalothin_ Piperacillin_ Ticarcillin_ Chloramphenicol_ Trimethoprim_ Florfenicol_ Nalidixic acid
GCA_028557215.1	AV5P5C	Environment	stool	2019	-:H21	602	138650		aac(3)-VIa_ aadA2_ aph(3'')-Ib_ aph(3')-IIa_ aph(6)-Id_ blaCTX-M-55_ dfrA1_ floR_ fosA3_ gyrA (D87N)_ gyrA (S83L)_ lnu(F)_ mcr-1.1_ parC (S80I)_ sitABCD_ sul2_ sul3_ tet(A)	Gentamicin_ Spectinomycin_ Streptomycin_ Kanamycin_ Neomycin_ Amoxicillin_ Ampicillin_ Aztreonam_ Cefepime_ Cefotaxime_ Ceftazidime_ Ceftriaxone_ Piperacillin_ Ticarcillin_ Trimethoprim_ Chloramphenicol_ Florfenicol_ Fosfomycin_ Nalidixic acid
GCA_028557235.1	AV4P5C	Environment	stool	2019	O128:H11	48	144075		blaTEM-1B_ dfrA12_ lnu(F)_ mcr-1.1_ qnrB19_ qnrD1_ sul3_ tet(A)	Amoxicillin_ Ampicillin_ Cephalothin_ Piperacillin_ Ticarcillin_ Trimethoprim_ Lincomycin_ Colistin_ Ciprofloxacin_ Sulfamethoxazole_ Doxycycline_ Tetracycline	Col(pHAD28)_ Col3M_ IncFIA(HI1)_ IncFIB(K)_ IncFII(pHN7A8)_ IncHI1A_ IncHI1B(R27)_ IncN_ IncX1_ p0111	astA_espX1_fdeC_sslE	ariR_pcoA_pcoB_pcoC_pcoD_pcoR_pcoS_silA_silB_silC_silF_silR_silS_terZ	BdcA_CsgC_CsgG_EcpB_EcpD_FimA_LsrF_LsrG_LsrK_LsrR_McbR/YncC_RcdA_SdiA_YmgB_bscg_
GCA_028557255.1	AV5P3A	Environment	stool	2019	O89:H10	1403	56728		aadA1_ aadA17_ aph(3'')-Ib_ aph(3')-IIa_ aph(6)-Id_ blaCTX-M-55_ blaTEM-214_ cmlA1_ dfrA12_ fosA6_ gyrA (S83L)_ lnu(F)_ mcr-1.1_ qnrB19_ sul2_ tet(A)	Spectinomycin_ Streptomycin_ Kanamycin_ Neomycin_ Amoxicillin_ Ampicillin_ Aztreonam_ Cefepime_ Cefotaxime_ Ceftazidime_ Ceftriaxone_ Piperacillin_ Ticarcillin_ Unknown Beta-lactam_ Chloramphenicol_ Trimethoprim_ Fosfomycin_ Nalidixic acid_ Ciprofloxacin_ Lincomycin_ Colistin_ Sulfamethoxazole_ Doxycycline_ Tetracycline	Col(pHAD28)_ IncFIC(FII)_ IncFII(pHN7A8)_ IncHI2_ IncHI2A_ IncI2_ IncX1	espX1_fdeC_lpfA	ariR_emrE_qacL_terD_terW_terZ	Ag43_BdcA_CsgC_CsgG_EcpB_EcpD_LsrF_LsrG_LsrK_LsrR_McbR/YncC_PgaB_RcdA_SdiA_YmgB_bscg_
GCA_028658355.1	COL16	Homo sapiens	blood	2017	O89:H4	215	126185		aac(6')-Ian_ aac(6')-Ib-cr_ aac(6')-Ib-cr_ ant(3'')-Ia_ aph(3')-IIa_ ARR-3_ blaCTX-M-55_ blaNDM-1_ blaOXA-1_ blaPER-2_ blaTEM-1B_ blaTEM-214_ catB3_ dfrA1_ dfrA6_ floR_ fosA3_ gyrA (D87N)_ gyrA (S83L)_ mcr-1.1_ parC (S80I)_ qacE_ qnrB19_ qnrVC1_ sitABCD_ sul1_ sul2_ sul3_ tet(A)	Tobramycin_ Dibekacin_ Amikacin_ Sisomicin_ Netilmicin_ Fluoroquinolone_ Ciprofloxacin_ Streptomycin_ Kanamycin_ Neomycin_ Rifampicin_ Amoxicillin_ Ampicillin_ Aztreonam_ Cefepime_ Cefotaxime_ Ceftazidime_ Ceftriaxone_ Piperacillin_ Ticarcillin_ Amoxicillin+Clavulanic acid_ Ampicillin+Clavulanic acid_ Cefixime_ Cefoxitin_ Ertapenem_ Imipenem_ Meropenem_ Piperacillin+Tazobactam_ Temocillin_ Ticarc…
GCA_029413755.1	L2BHI	Lama glama	feces	2021	O8:H17	10	24851	PDS000140267.1	aadA2_ aph(3')-Ia_ blaCTX-M-65_ dfrA12_ fosA3_ gyrA (D87N)_ gyrA (S83L)_ parC (S80I)_ qacE_ sul1_ tet(A)	Spectinomycin_ Streptomycin_ Kanamycin_ Amoxicillin_ Ampicillin_ Aztreonam_ Cefepime_ Cefotaxime_ Ceftazidime_ Ceftriaxone_ Piperacillin_ Ticarcillin_ Trimethoprim_ Fosfomycin_ Nalidixic acid
GCA_029414575.1	L1LB	Lama glama	feces	2021	O8:H17	10	24851	PDS000140267.1	aadA2_ aph(3')-Ia_ blaCTX-M-65_ dfrA12_ fosA3_ gyrA (D87N)_ gyrA (S83L)_ parC (S80I)_ qacE_ sul1_ tet(A)	Spectinomycin_ Streptomycin_ Kanamycin_ Amoxicillin_ Ampicillin_ Aztreonam_ Cefepime_ Cefotaxime_ Ceftazidime_ Ceftriaxone_ Piperacillin_ Ticarcillin_ Trimethoprim_ Fosfomycin_ Nalidixic acid
GCA_030372605.1	EcCR01	Homo sapiens	not collected	2018	O8:H21	410	87365		aac(6')-Ib-cr_ aac(6')-Ib-cr_ blaCMY-42_ blaCTX-M-15_ blaKPC-2_ blaOXA-1_ catB3_ gyrA (D87N)_ gyrA (S83L)_ mph(A)_ parC (S80I)_ rpoB (V146F)_ sitABCD_ tet(A)	Tobramycin_ Dibekacin_ Amikacin_ Sisomicin_ Netilmicin_ Fluoroquinolone_ Ciprofloxacin_ Amoxicillin_ Amoxicillin+Clavulanic acid_ Ampicillin_ Ampicillin+Clavulanic acid_ Cefotaxime_ Cefoxitin_ Ceftazidime_ Piperacillin_ Piperacillin+Tazobactam_ Ticarcillin_ Ticarcillin+Clavulanic acid_ Aztreonam_ Cefepime_ Ceftriaxone_ Ertapenem_ Imipenem_ Meropenem_ Chloramphenicol_ Nalidixic acid
GCA_030372735.1	EcCR02	Homo sapiens	not collected	2018	O8:H17	88	36323		aac(6')-Ian_ aac(6')-Ib-cr_ aac(6')-Ib-cr_ ant(3'')-Ia_ ARR-3_ blaNDM-1_ blaOXA-1_ blaPER-2_ blaTEM-176_ catB3_ dfrA6_ floR_ gyrA (S83L)_ qacE_ qnrVC1_ sitABCD_ sul1_ sul2_ sul3_ tet(A)	Tobramycin_ Dibekacin_ Amikacin_ Sisomicin_ Netilmicin_ Fluoroquinolone_ Ciprofloxacin_ Streptomycin_ Rifampicin_ Amoxicillin_ Amoxicillin+Clavulanic acid_ Ampicillin_ Ampicillin+Clavulanic acid_ Cefepime_ Cefixime_ Cefotaxime_ Cefoxitin_ Ceftazidime_ Ertapenem_ Imipenem_ Meropenem_ Piperacillin_ Piperacillin+Tazobactam_ Temocillin_ Ticarcillin_ Ticarcillin+Clavulanic acid_ Aztreonam_ Unknown Bet…	IncC_ IncFIB(AP001918)_ IncI1-I(Alpha)	cvaC_espX1_fdeC_iroB_iroC_iroD_iroE_iroN_iss_iucA_iucB_iucC_iucD_iutA_lpfA_mchF_sslE_tsh_ybtP_ybtQ	ariR_emrE_merA_merC_merD_merE_merP_merR_merT_qacEdelta1_qacL	BdcA_CsgC_CsgG_EcpB_LsrF_LsrG_LsrK_LsrR_McbR/YncC_RcdA_SdiA_YmgB_bscg_
pv05		Gallus gallus domesticus	chicken breast		O125:H16	48	31870		aph(3'')-Ib_ aph(3')-Ia_ aph(6)-Id_ blaCTX-M-2_ dfrA1_ gyrA (S83L)_ lnu(G)_ qacE_ qnrB19_ sul1_ sul2_ tet(B)	Streptomycin_ Neomycin_ Kanamycin_ Lividomycin_ Paromomycin_ Ribostamycin_ Amoxicillin_ Ampicillin_ Aztreonam_ Cefepime_ Cefotaxime_ Ceftazidime_ Ceftriaxone_ Piperacillin_ Ticarcillin_ Trimethoprim_ Nalidixic acid_ Ciprofloxacin_ Lincomycin_ Benzylkonium Chloride_ Ethidium Bromide_ Chlorhexidine_ Cetylpyridinium Chloride_ Sulfamethoxazole_ Doxycycline_ Tetracycline_ Minocycline	Col(pHAD28)_ Col8282_ ColpVC_ IncI(Gamma)	sslE_espX1_ybtP_ybtQ_fdeC_iss_iucA_iucB_iucC_iucD_iutA_iha_papC_papG-II_papF_papE_iss_astA_astA	ariR_emrE_qacL_qacEdelta1_merC_mercP_merT, merR	BdcA_CsgC_CsgG_LsrF_LsrG_LsrK_LsrR_McbR/YncC_PgaB_RcdA_SdiA_bscg_
pv06		Gallus gallus domesticus	chicken breast	2021	O8:H19	162	115873		aadA5_ ant(3'')-Ia_ aph(3'')-Ib_ aph(6)-Id_ blaCTX-M-55_ blaTEM-214_ dfrA17_ floR_ fosA3_ fosA6_ gyrA (D87N)_ gyrA (S83L)_ parC (S80I)_ qacE_ qnrB19_ sitABCD_ sul1_ sul2_ sul3_ tet(A)	Spectinomycin_ Streptomycin_ Amoxicillin_ Ampicillin_ Aztreonam_ Cefepime_ Cefotaxime_ Ceftazidime_ Ceftriaxone_ Piperacillin_ Ticarcillin_ Unknown Beta-lactam_ Trimethoprim_ Chloramphenicol_ Florfenicol_ Fosfomycin_ Nalidixic acid
sf25		Gallus gallus domesticus	chicken breast	2021	O89:H10	744	61634		aph(3'')-Ib_ aph(3')-Ia_ aph(6)-Id_ gyrA (D87N)_ gyrA (S83L)_ mph(A)_ parC (A56T)_ parC (S80I)_ sitABCD_ sul2_ sul3_ tet(A)	Streptomycin_ Kanamycin_ Neomycin_ Nalidixic acid
SRR10233444		Vultur gryphus	Andean condor	2019	O46/O8/O134:H19	162	115873		aadA5_ aph(3'')-Ib_ aph(6)-Id_ blaCTX-M-55_ blaTEM-216_ dfrA17_ floR_ fosA3_ gyrA (D87N)_ gyrA (S83L)_ parC (S80I)_ qacE_ sitABCD_ sul1_ sul2_ tet(A)	Spectinomycin_ Streptomycin_ Amoxicillin_ Ampicillin_ Aztreonam_ Cefepime_ Cefotaxime_ Ceftazidime_ Ceftriaxone_ Piperacillin_ Ticarcillin_ Unknown Beta-lactam_ Trimethoprim_ Chloramphenicol_ Florfenicol_ Fosfomycin_ Nalidixic acid
