# Supplementary material for: Unveiling the High Diversity of Clones and Antimicrobial Resistance Genes in Escherichia coli Originating from ST10 across Different Ecological Niches
Source: Antibiotics (Basel). 2024 Aug 6;13(8):737. doi: 10.3390/antibiotics13080737 (PMC11350709; doi:10.3390/antibiotics13080737)
Supplement: Supplementary file 1 [file antibiotics-13-00737-s001.zip › Table S2.xlsx]

## Sheet: Sheet1
Assembly	Nro. Founded	AL590842_extraction_YERSINIA_PESTIS	AY233333.1_Escherichia_coli_strain_ECOR31_HPI
ERR1622878.txt	1	92.16	.
ERR2204726	0	0	0
GCA_002459555.1.txt	1	91.77	.
GCA_002461715.1.txt	1	92.17	.
GCA_002509785.1	0	0	0
GCA_002761795.1.txt	1	90.68	.
GCA_002761805.1	0	0	0
GCA_002834345.1	0	0	0
GCA_006007855.1	0	0	0
GCA_008370635.1.txt	2	99.99	51.14
GCA_012153725.1	0	0	0
GCA_013065665.1	0	0	0
GCA_013069585.1	0	0	0
GCA_013069655.1	0	0	0
GCA_013073485.1.txt	1	92.17	.
GCA_013073745.1.txt	1	92.17	.
GCA_013073765.1.txt	1	92.17	.
GCA_013073785.1.txt	1	92.17	.
GCA_013073795.1.txt	1	92.17	.
GCA_013073815.1.txt	1	92.17	.
GCA_013423945.1	0	0	0
GCA_013423985.1	0	0	0
GCA_013423995.1.txt	1	92.17	.
GCA_013424005.1	0	0	0
GCA_013424045.1.txt	2	92	11.54
GCA_013424065.1	0	0	0
GCA_013424085.1	0	0	0
GCA_013424095.1.txt	1	92.12	.
GCA_013424105.1.txt	2	58.15;29.53	51.14
GCA_013424115.1	0	0	0
GCA_013424145.1.txt	1	91.28	.
GCA_013424185.1.txt	1	90.69	.
GCA_013424195.1	0	0	0
GCA_013424205.1.txt	2	99.99	51.14
GCA_013424245.1	0	0	0
GCA_013424255.1.txt	1	91.28	.
GCA_013424285.1	0	0	0
GCA_013424305.1	0	0	0
GCA_013424315.1	0	0	0
GCA_013424325.1	0	0	0
GCA_013424335.1	0	0	0
GCA_013424385.1	0	0	0
GCA_013424405.1	0	0	0
GCA_013424415.1	0	0	0
GCA_013424425.1	0	0	0
GCA_013424455.1	0	0	0
GCA_013424485.1	0	0	0
GCA_013424505.1	0	0	0
GCA_013424515.1	0	0	0
GCA_013424535.1	0	0	0
GCA_013424545.1	0	0	0
GCA_013424585.1.txt	1	65.70;25.62	.
GCA_013424605.1	0	0	0
GCA_013424615.1	0	0	0
GCA_013424625.1	0	0	0
GCA_013424665.1	0	0	0
GCA_013424685.1	0	0	0
GCA_013424705.1.txt	1	92.17	.
GCA_013424715.1	0	0	0
GCA_013424725.1	0	0	0
GCA_013424765.1	0	0	0
GCA_013424785.1	0	0	0
GCA_013424805.1	0	0	0
GCA_013424815.1	0	0	0
GCA_013424825.1	0	0	0
GCA_013424835.1	0	0	0
GCA_013424885.1.txt	1	90.75	.
GCA_013424905.1.txt	1	92.17	.
GCA_013424915.1	0	0	0
GCA_013424925.1	0	0	0
GCA_013424935.1.txt	1	90.75	.
GCA_013424985.1.txt	1	92.17	.
GCA_013424995.1	0	0	0
GCA_013425025.1	0	0	0
GCA_013425035.1.txt	2	92.16	11.54
GCA_013425065.1	0	0	0
GCA_013425085.1	0	0	0
GCA_013425105.1	0	0	0
GCA_013425125.1.txt	1	92.17	.
GCA_013425135.1	0	0	0
GCA_013425145.1.txt	1	92.17	.
GCA_013425175.1.txt	1	34.61;57.59	.
GCA_013425205.1	0	0	0
GCA_013425225.1	0	0	0
GCA_013425235.1	0	0	0
GCA_013425255.1	0	0	0
GCA_013425265.1.txt	1	92.17	.
GCA_013519915.1.txt	1	90.69	.
GCA_013519945.1.txt	2	29.53;51.01	44.8
GCA_013519955.1.txt	1	86.84	.
GCA_013519975.1.txt	1	91.95	.
GCA_013520015.1.txt	1	92.16	.
GCA_013520025.1	0	0	0
GCA_013520055.1	0	0	0
GCA_013520065.1	0	0	0
GCA_013520095.1.txt	1	92.16	.
GCA_013520105.1	0	0	0
GCA_013520125.1	0	0	0
GCA_013520155.1	0	0	0
GCA_013520175.1	0	0	0
GCA_013520195.1.txt	1	90.73	.
GCA_013520205.1	0	0	0
GCA_013520215.1	0	0	0
GCA_013520245.1	0	0	0
GCA_013520275.1	0	0	0
GCA_013520285.1.txt	1	90.75	.
GCA_013520295.1.txt	1	91.68	.
GCA_013520305.1.txt	1	92.17	.
GCA_013520335.1	0	0	0
GCA_013520375.1	0	0	0
GCA_013520385.1	0	0	0
GCA_013520395.1.txt	1	92.17	.
GCA_013520435.1	0	0	0
GCA_013520445.1	0	0	0
GCA_013520475.1	0	0	0
GCA_013520495.1	0	0	0
GCA_013520515.1.txt	1	57.07;35.16	.
GCA_013520525.1.txt	2	99.99	51.14
GCA_013520555.1.txt	2	99.99	51.14
GCA_013520565.1	0	0	0
GCA_013520595.1	0	0	0
GCA_013520605.1	0	0	0
GCA_013520635.1.txt	1	91.28	.
GCA_013520645.1	0	0	0
GCA_013520665.1.txt	1	92.15	.
GCA_013520695.1	0	0	0
GCA_013520715.1	0	0	0
GCA_013520725.1	0	0	0
GCA_013520755.1	0	0	0
GCA_013520765.1	0	0	0
GCA_013520775.1	0	0	0
GCA_013520815.1.txt	1	92.17	.
GCA_013520825.1	0	0	0
GCA_021696895.1	0	0	0
GCA_021696935.1	0	0	0
GCA_021697035.1	0	0	0
GCA_021697075.1	0	0	0
GCA_021697085.1	0	0	0
GCA_021697115.1	0	0	0
GCA_021697175.1	0	0	0
GCA_021697225.1	0	0	0
GCA_021697245.1	0	0	0
GCA_021697295.1	0	0	0
GCA_021697315.1	0	0	0
GCA_021697395.1	0	0	0
GCA_021697435.1	0	0	0
GCA_021697445.1	0	0	0
GCA_021697455.1	0	0	0
GCA_021697495.1	0	0	0
GCA_021697595.1	0	0	0
GCA_021697605.1.txt	2	99.98	51.04
GCA_021697615.1.txt	1	92.17	.
GCA_021697675.1	0	0	0
GCA_021697715.1	0	0	0
GCA_021697775.1	0	0	0
GCA_021697815.1.txt	1	92.17	.
GCA_021697825.1	0	0	0
GCA_021697855.1.txt	2	99.98	51.04
GCA_021697875.1.txt	2	99.98	51.04
GCA_021697955.1.txt	1	92.17	.
GCA_021697965.1.txt	2	99.98	51.04
GCA_021698015.1.txt	1	92.17	.
GCA_021698055.1	0	0	0
GCA_021698075.1	0	0	0
GCA_021698335.1	0	0	0
GCA_021699765.1	0	0	0
GCA_022761155.1	0	0	0
GCA_022761205.1.txt	1	92.17	.
GCA_023554835.1	0	0	0
GCA_023554855.1	0	0	0
GCA_023554875.1	0	0	0
GCA_023554885.1.txt	2	92.88	59.79;27.46
GCA_023554915.1	0	0	0
GCA_023554935.1.txt	1	0	11.48
GCA_023554955.1	0	0	0
GCA_023554965.1	0	0	0
GCA_023555025.1.txt	1	0	11.48
GCA_023556475.1	0	0	0
GCA_024495285.1.txt	1	43.45;49.09	.
GCA_025563585.1	0	0	0
GCA_025563605.1	0	0	0
GCA_025563625.1	0	0	0
GCA_025563645.1.txt	2	99.99	51.14
GCA_025563665.1.txt	1	92.17	.
GCA_025563685.1	0	0	0
GCA_025563705.1.txt	1	0	19.85
GCA_025563725.1	0	0	0
GCA_025563745.1.txt	1	92.17	.
GCA_025563765.1	0	0	0
GCA_025563785.1	0	0	0
GCA_025563805.1.txt	1	92.17	.
GCA_025563825.1	0	0	0
GCA_025563845.1	0	0	0
GCA_025563865.1.txt	1	92.17	.
GCA_025563885.1	0	0	0
GCA_025563905.1	0	0	0
GCA_025563925.1	0	0	0
GCA_025563945.1	0	0	0
GCA_025563965.1	0	0	0
GCA_025563985.1.txt	2	99.99	51.19
GCA_025564015.1	0	0	0
GCA_025564035.1	0	0	0
GCA_025564165.1	0	0	0
GCA_025564205.1.txt	1	92.17	.
GCA_025564225.1.txt	1	92.16	.
GCA_025564245.1	0	0	0
GCA_025564265.1	0	0	0
GCA_025564285.1.txt	2	91.4	46.03
GCA_025564305.1	0	0	0
GCA_025564325.1.txt	1	92.17	.
GCA_025564345.1.txt	1	28.97;63.26	.
GCA_025564365.1	0	0	0
GCA_025564385.1.txt	2	99.99	42.17
GCA_025564405.1	0	0	0
GCA_025564425.1	0	0	0
GCA_025564445.1	0	0	0
GCA_025564465.1	0	0	0
GCA_025564515.1	0	0	0
GCA_025564535.1	0	0	0
GCA_025564695.1	0	0	0
GCA_025564715.1	0	0	0
GCA_025564755.1.txt	1	92.17	.
GCA_025564775.1	0	0	0
GCA_025564805.1.txt	1	92.15	.
GCA_025564825.1.txt	1	92.16	.
GCA_025564845.1	0	0	0
GCA_025564865.1	0	0	0
GCA_025564885.1.txt	2	99.99	51.14
GCA_025564905.1	0	0	0
GCA_025564925.1	0	0	0
GCA_025564945.1.txt	1	92.15	.
GCA_025564985.1	0	0	0
GCA_025565025.1	0	0	0
GCA_025565065.1	0	0	0
GCA_025565085.1.txt	1	92.17	.
GCA_025565105.1.txt	1	92.15	.
GCA_025565125.1	0	0	0
GCA_025565145.1.txt	1	92.17	.
GCA_025565165.1	0	0	0
GCA_025565185.1	0	0	0
GCA_025565205.1	0	0	0
GCA_025565225.1.txt	1	92.16	.
GCA_025565245.1.txt	1	92.17	.
GCA_025565265.1	0	0	0
GCA_025565285.1.txt	1	90.75	.
GCA_025565305.1.txt	1	92.15	.
GCA_025565325.1.txt	1	92.16	.
GCA_025565485.1	0	0	0
GCA_025565525.1.txt	1	92.17	.
GCA_025565545.1	0	0	0
GCA_025565585.1.txt	1	92.17	.
GCA_025565705.1	0	0	0
GCA_025565765.1.txt	1	92.1	.
GCA_025565785.1	0	0	0
GCA_025565805.1	0	0	0
GCA_025565985.1	0	0	0
GCA_025566005.1	0	0	0
GCA_027977665.1.txt	1	62.86;28.96	.
GCA_027977685.1	0	0	0
GCA_027977845.1.txt	1	92.15	.
GCA_027977945.1.txt	1	92.16	.
GCA_027977965.1.txt	1	0	11.54
GCA_027977975.1.txt	1	90.75	.
GCA_027977985.1	0	0	0
GCA_027978045.1.txt	1	92.17	.
GCA_027978105.1	0	0	0
GCA_027978125.1	0	0	0
GCA_027978165.1.txt	1	92.16	.
GCA_027978175.1	0	0	0
GCA_027978255.1.txt	1	92.17	.
GCA_027978305.1.txt	1	90.68	.
GCA_027978365.1.txt	1	92.16	.
GCA_027978395.1	0	0	0
GCA_027978425.1.txt	1	92.16	.
GCA_027978475.1	0	0	0
GCA_027978495.1	0	0	0
GCA_027978565.1.txt	1	92.17	.
GCA_027978645.1.txt	1	90.68	.
GCA_027978655.1	0	0	0
GCA_027978665.1	0	0	0
GCA_027978785.1.txt	1	92.15	.
GCA_027978795.1	0	0	0
GCA_027978805.1	0	0	0
GCA_027978845.1	0	0	0
GCA_027978965.1	0	0	0
GCA_027978975.1.txt	1	90.75	.
GCA_027978985.1.txt	1	92.15	.
GCA_027978995.1.txt	1	92.17	.
GCA_027979105.1	0	0	0
GCA_027979165.1	0	0	0
GCA_027979175.1	0	0	0
GCA_027979205.1.txt	1	92.15	.
GCA_027979225.1.txt	1	90.75	.
GCA_027979265.1.txt	1	92.17	.
GCA_027979275.1.txt	1	92.17	.
GCA_027979285.1.txt	1	92.17	.
GCA_027979325.1.txt	1	92.17	.
GCA_027979345.1	0	0	0
GCA_027979365.1	0	0	0
GCA_027979375.1	0	0	0
GCA_027979395.1.txt	1	28.96;62.86	.
GCA_027979425.1.txt	1	91.28	.
GCA_027979435.1	0	0	0
GCA_027979465.1.txt	1	92.17	.
GCA_027979475.1.txt	1	57.07;35.16	.
GCA_027979485.1	0	0	0
GCA_027979505.1	0	0	0
GCA_027979535.1	0	0	0
GCA_027979565.1	0	0	0
GCA_027979575.1.txt	1	92.15	.
GCA_027979605.1.txt	1	92.17	.
GCA_027979615.1	0	0	0
GCA_027979645.1.txt	1	92.16	.
GCA_027979665.1.txt	1	92.17	.
GCA_027979675.1	0	0	0
GCA_027979685.1.txt	1	90.75	.
GCA_027979695.1	0	0	0
GCA_027979745.1.txt	1	90.75	.
GCA_027979755.1	0	0	0
GCA_027979775.1	0	0	0
GCA_027979785.1	0	0	0
GCA_027979825.1	0	0	0
GCA_027979845.1.txt	1	0	19.85
GCA_027979865.1.txt	1	92.16	.
GCA_027979875.1.txt	1	90.68	.
GCA_027979885.1.txt	1	90.75	.
GCA_027979895.1.txt	1	91.09	.
GCA_027979945.1	0	0	0
GCA_027979965.1.txt	1	92.17	.
GCA_027979975.1	0	0	0
GCA_027979995.1.txt	1	57.07;35.16	.
GCA_027980025.1.txt	2	91.64	45.84
GCA_027980105.1	0	0	0
GCA_027984135.1.txt	1	90.69	.
GCA_027984145.1	0	0	0
GCA_027984185.1	0	0	0
GCA_027984195.1	0	0	0
GCA_027984225.1	0	0	0
GCA_027984235.1	0	0	0
GCA_027984245.1.txt	1	90.68	.
GCA_027984265.1	0	0	0
GCA_027984295.1	0	0	0
GCA_027984325.1.txt	1	90.68	.
GCA_027984345.1	0	0	0
GCA_027984355.1.txt	1	28.97;63.26	.
GCA_027984365.1.txt	1	92.17	.
GCA_027984405.1	0	0	0
GCA_027984425.1.txt	1	92.17	.
GCA_027984435.1	0	0	0
GCA_027984455.1.txt	1	92.17	.
GCA_027984525.1	0	0	0
GCA_027984585.1.txt	1	92.17	.
GCA_027984605.1.txt	1	90.75	.
GCA_027984625.1	0	0	0
GCA_027984685.1	0	0	0
GCA_027984715.1.txt	1	92.17	.
GCA_027984745.1	0	0	0
GCA_027984805.1	0	0	0
GCA_027984885.1	0	0	0
GCA_027984935.1	0	0	0
GCA_027984945.1.txt	1	92.16	.
GCA_027984965.1.txt	1	92.17	.
GCA_027985025.1	0	0	0
GCA_027985125.1	0	0	0
GCA_027985205.1.txt	1	92.17	.
GCA_027985215.1	0	0	0
GCA_027985265.1.txt	1	91.28	.
GCA_027985275.1.txt	1	92.17	.
GCA_027985345.1.txt	1	88.55	.
GCA_027985405.1	0	0	0
GCA_027985445.1	0	0	0
GCA_027985485.1	0	0	0
GCA_027985545.1	0	0	0
GCA_027985565.1.txt	1	91.25	.
GCA_027985625.1	0	0	0
GCA_027985645.1.txt	1	92.17	.
GCA_027985655.1	0	0	0
GCA_027985745.1	0	0	0
GCA_027985805.1.txt	1	57.07;35.16	.
GCA_027985815.1.txt	1	57.07;35.16	.
GCA_027985885.1.txt	1	44.04;44.65	.
GCA_027985895.1	0	0	0
GCA_027985965.1.txt	1	90.68	.
GCA_027986025.1	0	0	0
GCA_027986055.1	0	0	0
GCA_027986085.1	0	0	0
GCA_027986115.1	0	0	0
GCA_027986185.1.txt	1	92.17	.
GCA_027986205.1	0	0	0
GCA_027986215.1.txt	1	92.16	.
GCA_027986235.1.txt	1	92.16	.
GCA_027986265.1.txt	1	92.17	.
GCA_027986285.1	0	0	0
GCA_027986295.1	0	0	0
GCA_027986305.1	0	0	0
GCA_027986315.1.txt	1	92.16	.
GCA_027986365.1.txt	1	65.70;25.62	.
GCA_027986385.1.txt	1	57.07;35.16	.
GCA_027986405.1.txt	1	34.61;57.60	.
GCA_027986425.1	0	0	0
GCA_027986445.1	0	0	0
GCA_027986455.1	0	0	0
GCA_027986485.1.txt	1	92.15	.
GCA_027986495.1	0	0	0
GCA_027986505.1	0	0	0
GCA_027986535.1.txt	1	90.75	.
GCA_027986545.1.txt	1	92.16	.
GCA_027986585.1	0	0	0
GCA_027986595.1.txt	1	92.17	.
GCA_027986615.1	0	0	0
GCA_027986635.1.txt	1	92.17	.
GCA_027986665.1	0	0	0
GCA_027986685.1.txt	1	57.07;35.16	.
GCA_027986705.1.txt	1	57.07;35.16	.
GCA_027986715.1.txt	1	92.17	.
GCA_027986745.1.txt	1	57.07;35.16	.
GCA_027986755.1.txt	1	92.17	.
GCA_027986785.1.txt	1	90.59	.
GCA_027986805.1.txt	1	90.68	.
GCA_027986815.1	0	0	0
GCA_027986845.1.txt	1	90.68	.
GCA_027986855.1	0	0	0
GCA_027986885.1.txt	1	90.68	.
GCA_027987005.1.txt	1	92.17	.
GCA_027987015.1.txt	1	92.17	.
GCA_027987025.1.txt	1	90.75	.
GCA_027987035.1.txt	1	92.16	.
GCA_027987125.1	0	0	0
GCA_027987205.1.txt	1	92.16	.
GCA_027987225.1.txt	1	92.11	.
GCA_027987305.1.txt	1	92.17	.
GCA_027987315.1	0	0	0
GCA_027987335.1.txt	1	92.17	.
GCA_027987405.1.txt	1	90.75	.
GCA_027987485.1	0	0	0
GCA_027987525.1.txt	1	92.17	.
GCA_027987545.1.txt	1	92.17	.
GCA_027987585.1	0	0	0
GCA_027987645.1.txt	1	92.17	.
GCA_027987675.1.txt	1	90.68	.
GCA_027987705.1.txt	1	92.17	.
GCA_027987785.1.txt	2	100	66.17;25.96
GCA_027987795.1.txt	1	92.17	.
GCA_027987855.1.txt	1	92.17	.
GCA_027987865.1.txt	1	90.75	.
GCA_027988065.1.txt	1	92.17	.
GCA_028555145.1	0	0	0
GCA_028557015.1	0	0	0
GCA_028557035.1.txt	1	92.17	.
GCA_028557055.1	0	0	0
GCA_028557065.1	0	0	0
GCA_028557095.1	0	0	0
GCA_028557115.1	0	0	0
GCA_028557135.1	0	0	0
GCA_028557145.1	0	0	0
GCA_028557175.1	0	0	0
GCA_028557195.1	0	0	0
GCA_028557215.1	0	0	0
GCA_028557235.1	0	0	0
GCA_028557255.1	0	0	0
GCA_028658355.1	0	0	0
GCA_029413755.1.txt	1	92.17	.
GCA_029414575.1.txt	1	92.17	.
GCA_030372605.1	0	0	0
GCA_030372735.1.txt	1	92.17	.
SRR10233444	0	0	0
pv05.txt	1	92.16	.
pv06	0	0	0
sf25	0	0	0
